# Supplementary material for: Single-cell DNA sequencing reveals order of mutational acquisition in TRAF7/AKT1 and TRAF7/KLF4 mutant meningiomas
Source: Acta Neuropathol. 2022 Aug 19;144(4):799–802. doi: 10.1007/s00401-022-02485-6 (PMC9468091; doi:10.1007/s00401-022-02485-6)
Supplement: Supplementary file 4 — (XLSX 20 KB) [file 401_2022_2485_MOESM4_ESM.xlsx]

## Sheet: co_mutated
sample_ID	WHO_grade	histological_diagnosis	gene	amino_acid_change	function	coding_impact	variant_type	cDNA_ref	cDNA_alt	fwd_ref	rev_ref	fwd_alt	rev_alt	bulk_VAF
1	WHO grade I	meningothelial	AKT1	E17K	exonic	nonsynonymous	SNV	C	T	127	176	83	78	0.346983
1	WHO grade I	meningothelial	TRAF7	Y563C	exonic	nonsynonymous	SNV	A	G	168	192	92	107	0.355993
2	WHO grade I	meningothelial	AKT1	E17K	exonic	nonsynonymous	SNV	C	T	277	312	125	166	0.330682
2	WHO grade I	meningothelial	TRAF7	R653Q	exonic	nonsynonymous	SNV	G	A	259	342	168	190	0.373306
3	WHO grade I	meningothelial	AKT1	E17K	exonic	nonsynonymous	SNV	C	T	190	235	124	156	0.397163
3	WHO grade I	meningothelial	TRAF7	Y563F	exonic	nonsynonymous	SNV	A	T	376	395	176	193	0.323684
4	WHO grade I	meningothelial	AKT1	E17K	exonic	nonsynonymous	SNV	C	T	232	248	103	115	0.312321
4	WHO grade I	meningothelial	TRAF7	K615E	exonic	nonsynonymous	SNV	A	G	358	382	284	206	0.398374
5	WHO grade I	meningothelial	AKT1	E17K	exonic	nonsynonymous	SNV	C	T	248	396	107	192	0.317073
5	WHO grade I	meningothelial	TRAF7	R653P	exonic	nonsynonymous	SNV	G	C	310	379	102	164	0.278534
6	WHO grade I	meningothelial	AKT1	E17K	exonic	nonsynonymous	SNV	C	T	526	879	285	550	0.372768
6	WHO grade I	meningothelial	TRAF7	K615E	exonic	nonsynonymous	SNV	A	G	1001	847	514	484	0.350668
7	WHO grade I	meningothelial	AKT1	E17K	exonic	nonsynonymous	SNV	C	T	300	497	168	295	0.36746
7	WHO grade I	meningothelial	TRAF7	G390E	exonic	nonsynonymous	SNV	G	A	763	219	492	156	0.397546
8	WHO grade I	meningothelial	AKT1	E17K	exonic	nonsynonymous	SNV	C	T	175	151	115	102	0.399632
8	WHO grade I	meningothelial	TRAF7	K615E	exonic	nonsynonymous	SNV	A	G	616	357	352	219	0.369819
9	WHO grade I	meningothelial	AKT1	E17K	exonic	nonsynonymous	SNV	C	T	703	1221	332	614	0.329617
9	WHO grade I	meningothelial	TRAF7	K615T	exonic	nonsynonymous	SNV	A	C	1293	1045	670	542	0.341408
10	WHO grade I	meningothelial	AKT1	E17K	exonic	nonsynonymous	SNV	C	T	292	429	162	221	0.34692
10	WHO grade I	meningothelial	TRAF7	R641C	exonic	nonsynonymous	SNV	C	T	522	540	366	271	0.374926
11	WHO grade I	meningothelial	AKT1	E17K	exonic	nonsynonymous	SNV	C	T	209	402	137	225	0.372045
11	WHO grade I	meningothelial	TRAF7	G397R	exonic	nonsynonymous	SNV	G	C	482	235	333	141	0.397985
12	WHO grade I	secretory	KLF4	K409Q	exonic	nonsynonymous	SNV	T	G	359	303	107	85	0.224824
12	WHO grade I	secretory	TRAF7	N520S	exonic	nonsynonymous	SNV	A	G	528	604	213	192	0.2635
13	WHO grade I	secretory	KLF4	K409Q	exonic	nonsynonymous	SNV	T	G	264	267	169	131	0.361011
13	WHO grade I	secretory	TRAF7	Y621N	exonic	nonsynonymous	SNV	T	A	492	463	236	291	0.355601
14	WHO grade I	secretory	KLF4	K409Q	exonic	nonsynonymous	SNV	T	G	284	218	156	134	0.366162
14	WHO grade I	secretory	TRAF7	Y577D	exonic	nonsynonymous	SNV	T	G	373	454	165	281	0.350353
15	WHO grade I	secretory	KLF4	K409Q	exonic	nonsynonymous	SNV	T	G	653	524	307	240	0.317285
15	WHO grade I	secretory	TRAF7	N520H	exonic	nonsynonymous	SNV	A	C	1030	929	591	447	0.346346
16	WHO grade I	secretory	KLF4	K409Q	exonic	nonsynonymous	SNV	T	G	598	483	477	334	0.428647
16	WHO grade I	secretory	TRAF7	N520S	exonic	nonsynonymous	SNV	A	G	529	614	444	401	0.42505
17	WHO grade I	secretory	KLF4	K409Q	exonic	nonsynonymous	SNV	T	G	426	339	312	249	0.423077
17	WHO grade I	secretory	TRAF7	R641H	exonic	nonsynonymous	SNV	G	A	345	361	295	291	0.45356
18	WHO grade I	secretory	KLF4	K409Q	exonic	nonsynonymous	SNV	T	G	711	681	363	262	0.309866
18	WHO grade I	secretory	TRAF7	N520S	exonic	nonsynonymous	SNV	A	G	485	591	293	224	0.324545
19	WHO grade I	secretory	KLF4	K409Q	exonic	nonsynonymous	SNV	T	G	666	539	463	424	0.423996
19	WHO grade I	secretory	TRAF7	G536S	exonic	nonsynonymous	SNV	G	A	439	592	225	276	0.327023
20	WHO grade I	secretory	KLF4	K409Q	exonic	nonsynonymous	SNV	T	G	756	597	517	366	0.394902
20	WHO grade I	secretory	TRAF7	N520S	exonic	nonsynonymous	SNV	A	G	489	551	438	363	0.43509
21	WHO grade I	secretory	KLF4	K409Q	exonic	nonsynonymous	SNV	T	G	462	424	297	271	0.390646
21	WHO grade I	secretory	TRAF7	N520T	exonic	nonsynonymous	SNV	A	C	417	392	313	278	0.422143
22	WHO grade I	secretory	KLF4	K409Q	exonic	nonsynonymous	SNV	T	G	209	191	132	102	0.369085
22	WHO grade I	secretory	TRAF7	G536S	exonic	nonsynonymous	SNV	G	A	131	143	59	68	0.316708
23	WHO grade I	secretory	KLF4	K409Q	exonic	nonsynonymous	SNV	T	G	720	790	375	423	0.345754
23	WHO grade I	secretory	TRAF7	N520S	exonic	nonsynonymous	SNV	A	G	203	409	135	232	0.374872
24	WHO grade I	transitional	AKT1	E17K	exonic	nonsynonymous	SNV	C	T	96	126	48	38	0.279221
24	WHO grade I	transitional	TRAF7	T391I	exonic	nonsynonymous	SNV	C	T	197	114	88	57	0.317982
25	WHO grade I	transitional	AKT1	E17K	exonic	nonsynonymous	SNV	C	T	411	833	193	432	0.334403
25	WHO grade I	transitional	TRAF7	N520S	exonic	nonsynonymous	SNV	A	G	336	600	237	399	0.40458
26	WHO grade I	transitional	KLF4	K409Q	exonic	nonsynonymous	SNV	T	G	255	211	141	136	0.372813
26	WHO grade I	transitional	TRAF7	K615E	exonic	nonsynonymous	SNV	A	G	991	885	642	607	0.39968
27	WHO grade I	NA	KLF4	K409Q	exonic	nonsynonymous	SNV	T	G	164	247	124	167	0.41453
27	WHO grade I	NA	TRAF7	N520S	exonic	nonsynonymous	SNV	A	G	92	102	62	58	0.382166
28	NA	NA	KLF4	K409Q	exonic	nonsynonymous	SNV	T	G	282	285	147	107	0.309379
28	NA	NA	TRAF7	G390E	exonic	nonsynonymous	SNV	G	A	307	96	179	38	0.35

## Sheet: single_mutated
sample_ID	WHO_grade	histological_diagnosis	gene	amino_acid_change	function	coding_impact	variant_type	cDNA_ref	cDNA_alt	fwd_ref	rev_ref	fwd_alt	rev_alt	bulk_VAF
1	WHO grade I	meningothelial	TRAF7	N520S	exonic	nonsynonymous	SNV	A	G	460	415	165	146	0.262226
2	WHO grade I	meningothelial	TRAF7	S561N	exonic	nonsynonymous	SNV	G	A	728	782	329	394	0.32378
3	WHO grade I	meningothelial	AKT1	E17K	exonic	nonsynonymous	SNV	C	T	199	300	83	165	0.331995
4	WHO grade I	meningothelial	AKT1	E17K	exonic	nonsynonymous	SNV	C	T	601	781	318	433	0.352086
5	WHO grade I	meningothelial	AKT1	E17K	exonic	nonsynonymous	SNV	C	T	136	194	71	90	0.327902
6	WHO grade I	meningothelial	AKT1	E17K	exonic	nonsynonymous	SNV	C	T	386	729	183	329	0.31469
7	WHO grade I	meningothelial	AKT1	E17K	exonic	nonsynonymous	SNV	C	T	157	218	48	87	0.264706
8	WHO grade I	meningothelial	TRAF7	Q637H	exonic	nonsynonymous	SNV	G	C	46	52	20	12	0.246154
9	WHO grade I	meningothelial	AKT1	E17K	exonic	nonsynonymous	SNV	C	T	32	30	118	136	0.803797
10	WHO grade I	secretory	KLF4	K409Q	exonic	nonsynonymous	SNV	T	G	47	34	36	31	0.452703
11	WHO grade I	secretory	TRAF7	T391I	exonic	nonsynonymous	SNV	C	T	1158	297	381	93	0.245723
12	WHO grade I	transitional	AKT1	E17K	exonic	nonsynonymous	SNV	C	T	201	269	130	168	0.388021
13	WHO grade I	transitional	AKT1	E17K	exonic	nonsynonymous	SNV	C	T	63	89	79	77	0.506494
14	WHO grade I	transitional	AKT1	E17K	exonic	nonsynonymous	SNV	C	T	66	97	22	24	0.220096
15	WHO grade I	psammomatous	TRAF7	R524W	exonic	nonsynonymous	SNV	C	T	23	38	21	26	0.435185
16	WHO grade I	psammomatous	TRAF7	R653Q	exonic	nonsynonymous	SNV	G	A	539	793	199	328	0.283486
17	WHO grade I	psammomatous	TRAF7	Q613E	exonic	nonsynonymous	SNV	C	G	233	102	529	361	0.726531
18	WHO grade I	fibroblastic with microcystic and lipomatous metaplastic differentiation	TRAF7	R653Q	exonic	nonsynonymous	SNV	G	A	384	440	188	218	0.330081
19	WHO grade I	NA	TRAF7	N520S	exonic	nonsynonymous	SNV	A	G	53	56	18	13	0.221429
20	WHO grade II	atypical	AKT1	E17K	exonic	nonsynonymous	SNV	C	T	197	413	86	200	0.319196
21	WHO grade II	atypical	TRAF7	E98Q	exonic	nonsynonymous	SNV	G	C	364	339	359	326	0.493516
22	WHO grade II	atypical	TRAF7	Q383H	exonic	nonsynonymous	SNV	G	T	21	18	3	3	0.133333
23	WHO grade III	papillary	TRAF7	R193W	exonic	nonsynonymous	SNV	C	T	171	163	80	126	0.381481
24	NA	NA	KLF4	R439H	exonic	nonsynonymous	SNV	C	T	22	19	4	4	0.163265
25	NA	NA	AKT1	E17K	exonic	nonsynonymous	SNV	C	T	555	906	214	390	0.292494
26	NA	NA	TRAF7	N520S	exonic	nonsynonymous	SNV	A	G	281	364	104	151	0.283333
27	NA	NA	TRAF7	R356W	exonic	nonsynonymous	SNV	C	T	32	56	16	38	0.380282
28	NA	NA	KLF4	R299W	exonic	nonsynonymous	SNV	G	A	299	282	132	115	0.298309
29	NA	NA	TRAF7	R232Q	exonic	nonsynonymous	SNV	G	A	3	2	38	26	0.927536
30	NA	NA	TRAF7	N520S	exonic	nonsynonymous	SNV	A	G	21	17	11	15	0.40625
31	NA	NA	TRAF7	Y563C	exonic	nonsynonymous	SNV	A	G	89	40	22	10	0.198758
32	NA	NA	TRAF7	N520S	exonic	nonsynonymous	SNV	A	G	92	104	40	52	0.319444
33	NA	NA	AKT1	E17K	exonic	nonsynonymous	SNV	C	T	115	106	52	45	0.305031
