# Supplementary material for: Single-cell DNA sequencing reveals order of mutational acquisition in TRAF7/AKT1 and TRAF7/KLF4 mutant meningiomas
Source: Acta Neuropathol. 2022 Aug 19;144(4):799–802. doi: 10.1007/s00401-022-02485-6 (PMC9468091; doi:10.1007/s00401-022-02485-6)
Supplement: Supplementary file 5 — (XLSX 69 KB) [file 401_2022_2485_MOESM5_ESM.xlsx]

## Sheet: panel_design
Amplicon_ID	Chr	Target	Amplicon_start	Insert_start	Insert_end	Amplicon_end	Fwd_primer_seq	Rev_primer_seq	insert_seq
AMPL184021	chr1	H3F3A	226251973	226251999	226252198	226252222	AAAAGTTGTATGTTTGGTAGTTGCAT	ACAAGAGAGACTTTGTCCCATTTT	ATGGTGATTTTTGATTTTTCAATGCTGGTAGGTAAGTAAGGAGGTCTCTGTACCATGGCTCGTACAAAGCAGACTGCCCGCAAATCGACCGGTGGTAAAGCACCCAGGAAGCAACTGGCTACAAAAGCCGCTCGCAAGAGTGCGCCCTCTACTGGAGGGGTGAAGAAACCTCATCGTTACAGGTATTAAAAAACAGGAAA
AMPL184024	chr3	RAF1	12625929	12625949	12626156	12626178	TGCCTCTGGAGAAAGGGAGC	GCATTCTTGGGCTTTGTTTCAG	AGAAAAGTGGTGCCTGCTGGCTTCTCCTCCTCCCCTGGCAGCCTGAAGACAGGTGCAAAGTCAACTAGAAGACAGGCAGCCTCGGGGACGTGGTCAGCGTGCAAGCATTGATATCCTCAGTGTGGGCTGCCCGATGCAAGGATGGCTCGGAAGCGCTCCGGTTGATCTTCGGTAGAGAGTGTTGGAGCAGCTCAATGGAAGACAGGAT
AMPL184025	chr3	RAF1	12626255	12626283	12626480	12626504	TATAAAACAAAACAAAACACTCCCACCT	GCTCAGCTGTTTTCTTTCCCTTAG	TATATTGCCATCTTTACGAACCAACCCATGCTTTAATCACATTCTAGCAGCCCTGAGCCTTACCTGGGGAAAAAGAGGCCTCTCTTCCTTTACTTTCTTCACACAGTCAGCTACCAGCCTCTTCATTGCTTTGGGGCAGTTCTTATATAGCTTACTAAGATCTGGGGAGGCATATCCTCGGCCCACCATGAAGATGAT
AMPL14195	chr3	RAF1	12626532	12626556	12626752	12626780	ATAACAAGTCCTAACCCTCTAGCT	CACTTTTGTCATATGGTGATACATGTAG	GCTTAGGCTGGCGGAGGCCCAGGGGCTCCCACGAGTTGGGTCCTTTCGCACCAGCACAGACTTACCTGATCTCGGTTGTTGATGTGAGAATAAGGAAGCTCCCCCGTCATCAGTTCATACAATACGATGCCATAGGAGTAGACATCCGACTGGAAACTGAATGGGTTGTTATCCTGCATTCGGATCACCTCTGGGGC
AMPL184027	chr3	RAF1	12627057	12627077	12627301	12627326	TGTCACTAGGGGTCATGTGG	GAAACCAGAGTCCTTAACAAGCATT	ATTTCGGGGAAATGTACAGAAACGCTTTAAGTTTGCACATAAATCTCCAAGGCATTCCTTTTGCCCTATACCAGAGACTGCTGGTGGGAGCCCAGATTCTCACCATCCAGAGGACAGAGCCAGTAGGTTGTTCAACCTGCTGAGAACCACTCCAGCGTGACTTTACTGTTGCCAAACCAAAATCTCCAATTTTCACTGTTAAGCCTTCATGGAGAAATATATCTC
AMPL184028	chr3	RAF1	12628926	12628949	12629161	12629186	GGCCAAGCCTACTAATTTTCTGA	CTACTCATGCCCCTCAAACTTATTT	CTTTTCTGTTTTCCTGTCCTCTGCCTCTTTCCTTAAAAAGATATCCCCTGGCACCGAGAGCCACTTGTGATAGAAAGCCTCCCTTCTGTTTCCCTAAATTTAGAACCGAGCAGTCAAATGAACTCAACAACCAAAGGATACTGTTGGATTTCATGTCTCTATGGATGATGTTCTTTGCATGCAAATAGCTGTGAAGGGAAAAGAAATTATTAA
AMPL184029	chr3	RAF1	12632271	12632293	12632499	12632520	AGAGAGGCATCAGACCATCTAC	CTGAGCACTTTCCTCCTCCCT	TCACTCCATTCCCTGAGCCGTCTGCCGGGCAATGTCAATTAGCTGGAACATCTGAAACTTGGTCTCCTGGACATGCAGGTGTTTGTAGAGGCTGCTGCCCTCGCACCACTGGGTCACAATTGCCAGGTTGTCCTTTGTCATGTACCCCATGAAAAGCAGAATGTTCACATGCCGTGTTTTGCTggggaggggaggggaagagaggag
AMPL184030	chr3	RAF1	12633045	12633066	12633291	12633314	CATCCCTTTGCTCTCAAGGGA	CTGACTGCCAACTAATTTTGCAG	GGAGCATCCAACCACAGAAACTCCACAGTGAGTCCTAACTGCCTGCCCGTCCCAACCTGCGGCACAGTCCACTAACTCTACAGTCCTTGTACTCCCCACTCCAGCACTCCAGAGGGACTGGACCGCCAGCTTTCTACTCACCGCAGAACAGCCACCTCATTCCTGAAGGCCTGGAATTGCTCTGGGGTTGGGTCGACAACCTTTAGGATCTTTACTGCAACATCTC
AMPL184031	chr3	RAF1	12641091	12641111	12641307	12641339	CCAGGAGCACTCAGTCCTCT	TGGAGTATAATAATGATCTCTACTTGTTTCAG	CCTCCTCCTGGCCCCCTGGGCTGAAACTTGACTTCACACCAAAGCCCTGCAGTTAGTAAAGGGAGGGCCCCAAGCTTACCGTGCCATTTACCCTTATAAACAGTTCCAAAAGAGCCTGACCCAATCCGAGTGGACAGCATCACTTCACTGGCTTCTATTTCCCAATAATAGCTTGAATCTCTCTGTCCACGAGGCCT
AMPL184032	chr3	RAF1	12641561	12641594	12641783	12641806	TCTCCCAAAATAAGTTTAAGTATTCTAATTTCC	GTGGCTTCTGTTTGTCTTGTCTA	AACGAGGTTTTTCTTACTGAACCCTAATTGGCAGGAGGTACTGTTGTCTATACTCACAATTTTGTTTTTCTCCTGGGTCCCAGATACTGGTGCCCGCTCTCTTTGTGCTGGCACGGGGGTTTTCGGCTGTGACCAGCCTGTTGGGCTCAGATTGTTGGGGCTACTGGACAGGGCTGAAGGTGAGGCTTAA
AMPL184033	chr3	RAF1	12641807	12641834	12641977	12641999	ACAAGGATAAGCCAACAGAAGATACAC	TTGCACATCCTCCTCCTCTTTT	CGCATAAAGAAAAAAAGCCCATTATTGTTGGCTAAATGACTATGGAAAAGTACCTGATTCGCTGTGACTTCGAATTGCATCCTGAAACAGAAAAGGAAAGCTGGTCAACTCCTACACACAAAAGATTTTCTCTGGGGGAGGGAA
AMPL184034	chr3	RAF1	12644829	12644858	12645036	12645064	AGAAAGAAAGAAAAAGAAAACATGGAAAC	TTCTTTATTTCTCATTGCTTTGGACTAG	AAGTGACAAGAAATATAAATTTAACTTAGCAACTATTTCATTTTTGGTAGTCTGCTGTCTGACAGTTTTAGCAATCCTGTTAATTACAAGAAAGCAAAGGCATGAAGAAAAATACCTACTCTTCCCCTCAAACAAAATCGTCTGGACCACGCCCTGGGAGAAGCACTCAGGTTGTTATT
AMPL184035	chr3	RAF1	12645569	12645594	12645788	12645818	CTGAAATAAGTATCAACCTCACCCC	CCAATCATGGAATTTTCTTTCTCCTCCTAG	ATTAATTGACTGACATTACCACCCCCAAGGTGCCCTATTACCTCAATCATCCTGCTGTCCACAGGCAGGGTGGTGCTGACCATGTGGACATTAGGTGTGGATGTCGACCTCTGCCTCTGGGAGAGGGAACCTTCAGATGAGGGACTGGAGGTGTTAAAGGTGAAGGCGTGAGGTGTAGAATATCTGTGCTGAGAA
AMPL184036	chr3	RAF1	12647554	12647579	12647798	12647823	CACCAGTATCAAGTTCCACAGAAGC	CCAGTCTTTCCCTGCTTTTGTTTAG	AGCAAGGGGTTTCCACGTAGAGAGGAGGGAATGCGAAGAAACTCTTATTTTTTGTCTTCAAGCTTCCAACCCCACCACCCCAAATAACTTTCTAAAAGAAAAGCTATAGGTAAAAAATTACCTAACAGGCATCCTGGAAACAGACTCTCGCATACGACGCATAGTCAAAGAAGGTAGTGCTGGGACTCCACTATCACCAATAGTGGAATTTGGAAACAAT
AMPL184037	chr3	RAF1	12650201	12650231	12650422	12650450	ATACCCTTTAAAGTATGTATACTCCTCATC	ATAATTTACACCTGTGTTCTTGTTGTAG	CCTATCTTCCTTGGATAAAAGAACAATGCCTTACAAGAGTTGTCTGATGTTACTCCAGTCCACACACATAGTAGGTACTTTGGTGCTACAGTGCTCATGAAATTTGTAGCCACAAGTCTGACATCGAAATCCATTGAGCAGGAATTTCTGACAGATGTCACAGAAGGCAAGCTTCAGGAACGTCTTCCGAGC
AMPL184038	chr3	RAF1	12650652	12650678	12650868	12650901	TACGCATATTACCTGAGAAATCTCTG	CTGTTGTTATTTCTATTGAACTTTGATCTTGTT	TTATGCCTGGCAAAGCCCTCAACATGCCAGAAAGAGAAGAGATCTGCAACTTACAAAGTTGTGTGTTGTGAGGGGAACATGATCCAGGAAATCTACTTGAAGTTCTTCTCCAATCAAAGACGCAGCATCAGTATTCCAATCTAAGCGTGCTTTTTTACTAGAAAGGATTTAAAAAAAACATGAAATGTTTA
AMPL184039	chr3	RAF1	12653331	12653364	12653571	12653592	AGGTATAGAAATATACAATATTCTATAGGAAGC	GTTGGTCCTAAAGGTGGTCCT	TAGTACAATTTAATACAAACATAGCTATTTGAAGCTAGAAGATCCTTACTAGTCTGAAGAAGTCAATTGACTTTTGAGCTCTTACCCTTTGTGTTCGTGGAGAAGTCTGAACACTGCACAGCACTCTGGTTGCAGGCCCCTCACCTTGAGTGCTTTCATAAGGCAGTCATGCAAGCTCATTCCATTTCGCACATTGACCTACAAACAA
AMPL184040	chr3	RAF1	12659991	12660017	12660215	12660240	TCCTAAGTAGAATGTTCACATACCAC	GAATTGTTTAAGCTGCATCAATGGA	TGTTCTTTGCTTGTTCGGCAAGAAAACACGGATAGTGTTGCTTGTCTTAGAAGGATCTGTGAGTTTGCCATCATCTGATGCCCGGCGCTGATAGCCAAACTGCTGAACTATTGTAGGAGAGATGCAGCTGGAGCCATCAAACACGGCATCTTTGAATCCAAAACCATTGCTGATCGTCTTCCAAGCTCCCTGTATGTGC
AMPL121693	chr3	BAP1	52436208	52436233	52436437	52436457	ATTCAGTAATACTGGGAAAAGGGGA	GGGTCTCTACCTCTTCGCAG	AGTGGGGCAGGGAAGGACCCTGGTGAGGGCCACACGGCAAGAGTGGGCTGCAGAGTCAGGGCCAGCAGTCCTCACTGGCGCTTGGCCTTGTAGGGGCGAGAGCGTTTCCGCCGGTCAGGCTTCCGCTGCTTGTGGAGCCGGCCGATGCTGACCCCTTGGCGCCGCCGCACGGAGATGTTCTGCTCCACTAGGTTGGCCAGCATGC
AMPL121694	chr3	BAP1	52436606	52436626	52436855	52436875	GCATCCCCTCACCTTCCTGA	CTGCTGAAGTGTGTGGAGGC	GCCAGCATGGAGATAAAGGTGCAGATGAACTCATCGTAGTTGTGGGTCCTTCTCTGGTCATCAATCTGTAGGAGAGAAGAAGACTGAGAGCACTGGAGCCAATCTTGCCAGAGCAGCCACCAGTGGACCTCGGGAGAGGCCAGATCAGGCAACTGGAGAAATCACCCACCTTGAACTTCTTCCTCTTCTCTACCTCCTCCTTGAGGCACGCCTCATAGTTTGCAATCTCA
AMPL121695	chr3	BAP1	52437092	52437112	52437314	52437335	AGGAGGAGCTCAGGCCTTAC	TCTTGTGACCTCTCTTCCCAG	CCTCTGCCAGGATTAAAGGAGAAAACCACAACGGAGGCTCACCTTGGGTGAGTATTTCTCCCCACTCAAGGGCTCGCCAGGCCTCACCATCCCCGTCTTCTCTCTGCTGTCCGTGGCTTCCACGACCTCCTTCTCCACTGGGCTGCTGGACCCCTGGCTGCCTTGGATTGGTCTGATGGAGGGCGAGGAACCCTTCCCACCCT
AMPL121696	chr3	BAP1	52437347	52437367	52437575	52437595	GTGCAGGACACTTTGTGGTC	TGTCACCTCCCACATCTCCA	ACTTGGCCACTTCCCTCCTCCCTCCTGGGTGCACCAAGTGGCCAGTGAGCCAGTCCAAGGCCCACCTGTCAGCGCCAGGGGACTCAGCACCCCATCCTCAGCCAGGTGCAGCAGGCCTGTGCTGATGACAGGACCCAGATCACGGACAGCACGGTTGTAGCGTATGCAGTCAACACGCAGCAGGCTGTCATCCTCTCCAAAAAGCACCT
AMPL121697	chr3	BAP1	52437615	52437633	52437866	52437884	GGTTGGCTGAGCGGATAG	CAGGGGCATTGAGCGGTT	GCGAGCGCAGTGGCGAGTTGAAAGCACTGCCGATCTCAGAGGCCGTGTCTGTACTCTCATTGCTGGGGGTGGGTGAGGGCTGCGAGTGTGTGGGCACTGCCACAGCCGGACTCCCAGCCCCGCTGCTAGTCTTGATGGACAGAGGAATTGAGAGGTCCTTCTGGGACTCTTTGAGCTTCTCAGCCAAGACGTTGATGGTGTTGGGCTGCAGCACTGACAGTTGCCCATCAGCAG
AMPL121698	chr3	BAP1	52437887	52437908	52438054	52438076	TTCCCTGTTCCCTTCCCCTTA	GAACTTGATGCCAGGCTTAGCA	TACCTGTGGGGCCCGAGAAGATGTGAAGCAAGGGAACGGGCCAGGTGACCATACCCAGCAGTACCCAGAATGGCTTAAATACATCCCGACCTCCAGGGGCTGACCCTAAAACTCCTTATACTTGGTCCAAGCAACTTGAACTAGCCA
AMPL121699	chr3	BAP1	52438384	52438405	52438602	52438622	CAGGGCATTCTCAGACACAGA	TGCCCTGGTCTTTGTCCCAG	CTGAGATATTCAGGATGGGATCCGAAGCACCTAGAACCTGGTAGCCTTAGAAAGCTGGGCTGACCTAAGGGCAGAGTTGGTGTTCTGCAcgtcatcctcctcgtcatcctcatagtcatcctcatcATCTGAGTACTGCTGGGGTGGGCGGACTGGAACTCGGCTGCGGCCCACACCTGCCGCCAGGTCTTCTTCCTC
AMPL184048	chr3	BAP1	52439081	52439108	52439310	52439330	CAAGAGAATCAAGTAGAGAATCCTGCA	GTGTTCTTGCCCTGTCTCAG	AGGGTGCTCCCAGCTTACCTGCATGGGGGACTTGGCATAATTGTGATTGTCTAGAAAGGCCGGCAGCCGCTGGACAATGGGAGTGGGGTTGGGGTGAACCCCATTGAGGCTGCTGCCTGGAGGCTTCACCACTAGCTTGGGTTTGTTGGGAGGGCTGTGGGATGGGGCTTGTGCGCATGAACCAGCCGCCTCCTCTGCACCAT
AMPL121701	chr3	BAP1	52439701	52439722	52439928	52439950	ACTTTCCCTGTTTAGGCCTCC	GAGCCCTGGATTCTGTTGTTAG	CATGTCAGACATTAGCGGGTGGCTCTGAGGTCCACAAGAGGTCCCAAACCCCCCAGTACCTGTGTGGTTGCCCTCAGAGGCTGCAGGGGCCCTGTTTGCTTCCAGCACCAGCGGGGACTTGTTGCTGGCTGACTTGGACTCCTCAGGCAGCTGTGACTCTTGAGACTTGTGGGTCTGAATCAGCTCTGGCTGTGTTACTCTTATCAG
AMPL121702	chr3	BAP1	52440214	52440234	52440437	52440455	GGAGGAATGCAGGGAGGGTT	TGCCTCAACCTGATGGCG	GGGCTGGGCAGAGGCCAGGAAGAAAGGGCACCTACCTGCTGCAGAGCCTCTAGTACTGTCTGACGGTTCACCTTCAGCACATGCAGCCTGGCCTCATACTTGATCCTGCGGTCGGGCACCACTGCCATCAGGTTGAAGCGGATGTCGTGGTAGGGCTCCCTGCAGTCACAGCCGCAGCCGTGAGAGCAGCTCCCGCCCCGGCCC
AMPL184051	chr3	BAP1	52440677	52440698	52440923	52440946	CAGCCCAGGCAGGAAATAAGA	TTCCTTGTCTTGGTCTCCACTAG	CAACAAGTTGAGAACCCATGATCTAAGCCTGATCTTGCCAGATTCACCATATGGCCTTGCAATTTACAAATCACCTGGATACTCTCTGTCCCTCCCAAAGTAGGTACAGCTCCAGAGAGTAGAACAGGGCAGGCACAGGGCCCTTACCCTGCAGTGGCGAGGCCGATACGCTCCATGATGACCCGCCGGGCCTTGTCTGTCCACTCCTCGTCCTCCCCCCAGGGCC
AMPL121704	chr3	BAP1	52441104	52441124	52441332	52441353	GGTACCACATACCAGAGGGC	CCTGACTCTGTTTTTCCCCAG	CCTGAGCCCCAGCTCCCTAGGAGGTAGGCAGAGACACCCAACAGGCCTCCAGCTCATGGTGCCTACCATGGTCAATGGGGTAGACCTTCAGCCCATCCAGCTCAAAGAGCCGGCCTGTGATAGGCACATAGCTGACAAAGTGGAACGCCTCCATGGTCCGCACTGCACTAAGGCCATTCTGCTTCTCAGGGAGGTGGCGTGGCTCGGGC
AMPL184053	chr3	BAP1	52441362	52441385	52441531	52441551	AATGATACTCCCCCTACTCCCAC	TGAAGCTTTGCCTTCCACCC	CCCACATCAGCTCCCACAGCTCCCACACACCTGGCATGGCTATTATGGGCCTTGGCCAACTCCGGGGCATTGCCAATCGCATATCCTTTGCTCTACGGGGAAGAAAATAAGGCCGTATCAGAATAATTTCTCCTCAGGTAGGACTAT
AMPL121706	chr3	BAP1	52441852	52441878	52442093	52442117	ACAATCATTTGAAAAAGAAACAGCCT	GGGTGACTATTCTTGGTTTCACAG	AATAGTACCCAATATCATGTGGTAGCATTCCCAGTGGCCCTCAGGGTCAGATCTGCCCAGTTGGCTGTGAGCCAGGATGAAGGCACTGCAGCCTACCTCAGGGCTGAAACCCTTGGTGAAGTCCTTCATGCGACTCAGGGTGGGTCCCAGGTCCACGCTGCTGCAGTTCAGGAGCACGCTCAGCAAGGCATGAGTTGCACAAGAGTTGGGTATCAG
AMPL121707	chr3	BAP1	52442403	52442426	52442632	52442652	CCTCCTCCTGTCTTCCTCCATTT	TGATCTGGCTCTGCCCCTTA	CCACTTCCCAAGCAAAAACATGGCAGCATCCCACCCTCCAAACAAAGCACAGAGTCCAGCAGACCTGGTGGGCAAAGAACATGTTATTCACAATATCATCATCAATCACGGACGTATCATCCACCAAGGTAGAGACCTTTCGCCGGGACCGGCGCTCTTCGATCCATTTGAACAGGAAGATAAATCCATATACAGGGCTGGGGGAAG
AMPL121708	chr3	BAP1	52443525	52443545	52443769	52443789	CAGCACTCTGGGTGTAAGGG	ATCACCCCCTCCTCTTGTCG	GCAGCCCTGGTGTACAGCCACTCACCCCTGACATTTGCTCTGAAGGTCGTAGATCTCCTCCACTTGCACCCCCTTGACACCTGCGATGAGGAAAGGAAAGCAGTAGGGAAGGACAGCCCCTGATGAGTGAGGGCGCAGGGGTGGGCCGCCACAGCCCCGGTCCGGCAGGGAGAAAAGGCTCTTACCGAAATCTTCCACGAGCAGGGTGAAGAGGCCTGGGTGGGG
AMPL184057	chr3	PBRM1	52582032	52582063	52582251	52582281	ATCCACAACTCTTTATGCTTCTATATAAAAG	ATTTCTGTCTCTCTGTACTTTAATTTTCAG	AAACGTAATGATGTGATTAAACATTTTCTAGGTTGTATGCTTGGCGAATGTTGAGGGTGTCCCGGAGCATCAAATCTCGAAGGCGCCAGAGGGCATCTGCCATGGTGGTGTGGGCCCCTTTGCTTTTCAGCCAGTGAGAGGGTAGGCGGCTCTCCTGTTCTTTCGACAAATGGACGTCGCGTCTTCGAG
AMPL138231	chr3	PBRM1	52584433	52584454	52584653	52584673	TTACCTGCCAGTGTCTGATCC	GTGGTCCTGTGCTCTTTCAG	CACTTGCTAATGCTGTTGGACTCCGCACTGAGTCCTTCAATGTATTTCAGGTAGGCCTCTGAGTGAAGAAGCCGCTGGGTCTTTGGTGGGGGAGCTACAAACATGGGTGTTGTTGGCTGCTGTATGACAGGGGGTCCAGCTGGATGTGGGCCGGGATATGGAGGTGGTGCCTGCTGCCCTGGAGGCCCCAAAACTCCCAC
AMPL184059	chr3	PBRM1	52584685	52584710	52584853	52584874	AAAAGAGACTCTGCACATGTTCTGA	ACCCAGAGCCTCTAACTGTGC	GAAGGATAACTCGAATTCTGTCAAGTCCTAGAAAATCAAACTGGGAGGCTCACCTGTTGTCCATATGGACTTCCACCTGGTGCTGGAGTCCCTACCATAGGGGCCACTCCTTGGTTCATCACACCTATAATTCAGAATGCAATG
AMPL184060	chr3	PBRM1	52588691	52588721	52588896	52588922	AGAGAATATGAAGATGAGATTAATGAGTGA	TGTCTGAAATTTGTTGTGTCCTTCAA	ATGAGGATGAAGTTCTTACCCGGTGGTGGGATGCCCGGGAGGCCAGGCACACCTGGCGGAAGATGGTGGGGTGGAGGCCCCCCAGGGTGAAGTGGCTGCATGCTGCCCATGCTAACAAGGCCATCAACTGGGCCCTGCAAAGGTGGAAGGCCTGGCGGATAGCCACCCATCATGCC
AMPL184061	chr3	PBRM1	52595752	52595773	52595977	52596001	CGAAAGACAGTTGTGCCTAGG	ACCTTTCTGTCTTACAGTCTACCC	CTCTATTTACCTTCATATTCTGCTTTCTTGGCTGTCTCAAGATTTCTCCATTCTGTCCCCACCAGGCGGCTGAGCTCCCCGAAAGAGTAGTCTGGGTGTTGGGCCTTAATCACAGCCCTCATCTCACTGCTGAACAGGATGTAGCCACTCATGTTGATTTTCCGTTTGGAGCCTTCCTTCTTTGCACTGCCTTTGGCAGACTTTG
AMPL138235	chr3	PBRM1	52597279	52597300	52597491	52597517	CAGGAACCTGTCACCTTCACC	TTTTTCAGAAAACCAATTGTTCCTCA	TGTGGGGGTGTGTAGGGCATGAGGTCCAGCTCACTGGCCAGGGGGGTCTGAAGCTGAGGTAGAGAAGGAGGTTCAATGACCTCACTATCTTCTTCTCCCATCTCTTCAATATCATCATCTCCACCTTCTAACTCGGCAAATTTAGCTTCTAGCAACTGGATCTTCTTTTCCAGCAAAGGTGATGGCTCCTTC
AMPL184063	chr3	PBRM1	52598042	52598069	52598249	52598282	TTCCTTAAGTTTTTCAAGCTTTACCTG	CTCCTTTAATTTCTTTCTAATTTTCTCTTTCAG	AAGTAGTAAATTTCATCATCTACCACTTTAGCAGAGAGTGAAAACCTCTTCAATCCTTTGAATTTCTTCATCTGCTTGTCGCTCTCATTGTAGCGGCTCTCACAAAGCAGAATGTCATTTTCTGGTATTTCAGTTGGCCTGCAGGAGAGGAAGTCCTTGAATGACAACACAGCACACTTTC
AMPL184064	chr3	PBRM1	52610540	52610562	52610755	52610785	AAAGCACAAATACCTACCGAGA	GCGATTTTTGTTAGATTAATCCTTCAAGAA	ATACATGTCATGGGGCAGGTTTCTTCCAGATTACTCAGAAATACTTCTTTTTTGTAGAACATTTTTGTGGGCTCATGCTCTGTTTCTTCTGGGTGAATGAAGATGGGGCCATAAAAATATGCAGCTCCATCTCGAACCCATACTTTTTCAATTCTTGGGGAGGAAAATATATAAATTACATTAAAATAGTTTCC
AMPL184065	chr3	PBRM1	52612992	52613017	52613215	52613240	ATCCGAAGGGTGACTAATTTCTACT	CTTCAGCCAGTTTTCTTTACAACAG	GGTTCCAAATTTCTCAGATTCAACCTCATCTTCCCTAATTCAATGACACTCACCTGCCCACACGAGGACGCACCAGGCCATGGGACTTGATGAAGACACAGTCGCCAACCTTCAGCCACATGTCATTGTAATGGAGCTGCTCAAAGTAGTGGCAACCTGGTTCACCATTGGACATTTCCACAGGGACATCTTCTTTTTC
AMPL138239	chr3	PBRM1	52620420	52620444	52620669	52620689	GTGTGGCTATTATCTGCATACCTT	TGCCCAGAAAACTTCCGAGA	TTCCAAGTTAAAATTGTCTTCAGCTCGACTGTCCTCTGAGTTGTCTGTATTCTTCTCATCATCACCTTTATCTGCATTTGCAAATACAGAGGCCACGCGAACCACAGGCAGAGGCACATCCCGAGGGACAAACCTGACTGAGCTGATGGGCATGGTCCACAGTTTAATTTTCTTAAAAGATTTGGTTTTGGCAGAATACCGTGATTCACAGACAAAAACATCCTCA
AMPL138240	chr3	PBRM1	52621318	52621345	52621543	52621567	ATTTTATTCCTAGGGAATGAGTGAGAC	ATTCTCTTTCTCTTCCCCTTCCCC	TTTGGGATTTAATGAGTTTCTTACCTTGACAAACATGACCACACACTTGCCTAGAATTTTACTAACTGGAACTTTGTTGTAATAGTCACTCTTAAAAACTTCTTTTTCTAGAAATTTTCGTGTAGCCAGGTGGAATGTTTCATTTGGTCGGTAAAACCAACAGCCATACAACCATTTTTCACCTCAAAAATGGGGGGTG
AMPL138241	chr3	PBRM1	52623066	52623093	52623290	52623318	TTGATTTAAAACAAACTTACCAGCTGA	CTTTGGTGAGTACCTTTTTCCTTTATTT	ATCCTCCCACAGTCTTTCAATACAGACGATATGTGGTTGTAGGTTGGCCTCTGCAGGTTCCACATAGACGTAATCTCCAACATGGTACATGCTGTTTTTAAAGCTACAGTCCTGGCTGTATGTGCGATGTAAGCCTGAGAGGCCTGCAGCACCAGAGGAATCTTCACTCTTTTCAGCTTCTTAGGTAAAAAAATAAAT
AMPL184069	chr3	PBRM1	52637513	52637541	52637743	52637767	TCAATAAAATGAAAAGAAACCAACCTCT	ACTCTTGATGCTGTTATAGGACAG	TTTTTCTTCTTCTCGTTTTAGTTTATCTTCCTCTATTTCTTTTGGCAATTTTTCCTTTCTCTCTTTCTCCACATCATTATGCAAATGTTTTGTGGTATAGCTGAGTGCCGGTGAAAGAAGAATCTCTCCATTTTTGCAGAGTTCATCACGAATTTTAATAAAAAACTGCTGAAGTTCTACTGCATCTTCATATATTTCTGAAT
AMPL184070	chr3	PBRM1	52643328	52643349	52643563	52643585	CCGATTCATCCTTCTTGCTCG	GTCCCAAATGTGACTTTGCTGA	TTCCAATACTTCAAACATATGCTCTTGAAATAAATCAAGCCGACGGTAGCGATTATTTTCAACATTCTTCCTAATTATGTCAAATGTAAGGGGTGGTTTGTTAGGAAAGTTGGGATCCACAGCAGGAATTTCTGCTAAAGAATCGCTGTAGCATCTTCCCTCATCATCCTGATGACTCATGACTGACACAAAAAGATTGTGGATAAGCTCTTGAA
AMPL13588	chr3	PBRM1	52643615	52643634	52643859	52643877	TGCGTGTTTCAAGCAGGAC	TGATAAGAGGGGTCGCCG	TTTGTGTAGAACAAGAGCATCTTTGTAGATCAAAGACTCCGGCTCATTGTATGTACAGGCATTATTAAACATCATGACAAAGTCCTCAACCATAGAGTCAATATCTTGGTACTTGTTGGCCATCATGTGACTTCGAATTTTTTCCATGTCCATGGGCTTTTTAATAGTCAGATAGTAGTCAGGCAACTCAGATCTAGAGGGAAGCCTCAGAAATATGGCACTGAGG
AMPL184072	chr3	PBRM1	52643878	52643906	52644042	52644067	GTATAGTTCTTTACAGCTTCATAGACCT	AATTACTTGGAATCGTCCCTTGTGG	CATTTAGTTTCTGCTGCATTGGAGTCATGTATTTTGATTTTTTAGGAGAAATGCCACTCTTCCTACCTAAAGAGAGATATTTAATGTTAAATGAATAAAATAAATGAACCTAAATTTGTATACAGATGGTAGCATAA
AMPL184073	chr3	PBRM1	52649297	52649326	52649509	52649538	TTATTTCAGAAAAATCAGCAATCTCTTCT	TGGATGCATTTTATACCTTAATGAAAAGT	TGATAGACTAAACTAAATAATGAAGTGTGAGGCTGCCTTACTCAGCTTGAGTTTGGGAGAAGCCATGTCATCATCATCAGGCAGTGGGCCCAGCTCTTTCCTTTTCTCCTTGAGTAACTTCTCCAGGATATGTGCATCATTATAAACCTACATTCCAAAAATATACTTCAATTATTTTCTAAAA
AMPL184074	chr3	PBRM1	52651051	52651077	52651287	52651308	CTGGCAGAGCAAAATTCAAATCTAGG	TGCCAGGCACTATAATGAGGA	atgtcagattacaaagtaggaacgtttatctttataatgtactgcctctGATTGTAAACAATGAAGAAAAATCAATTAACCTAGTCACCAAAAAGAATAATCTAAGTTAAGCCTCTAGAGCTGGTCTCTCAAAATGCATTATTCTATAAGTACCCCTCTCCCGCAAAATGTGCCTACTTCAGGACCGCTGGCCCTCCTTACCTGGGAGCCC
AMPL138248	chr3	PBRM1	52651309	52651330	52651553	52651573	TTCCGGAACATCAGCTTCATG	TCTACCTCCCCCTCAACAGT	TCTTCTATCATTCCCTCTTCACCAGCATATTTGTCATTGCGGATGTTATGCTCAATTATTTTCAAGTCCATTGGCTCCAAGATGATTTTATAATAATCAGGATAGTCCTTTTTGGATGGTTTAACCATAAATAGGTCACAAAGTCTTCTGCCTGAACCTGGCTCTCGAGCTTCAAGAACAACATTGAATAAGATTTTCATTCGCTGCTTTCTTATGTTCTTTTT
AMPL184076	chr3	PBRM1	52658713	52658746	52658957	52658982	GAACTAGGTTAATTCTGAATTTATTTTGCTAAC	GTAATGTTTGTTTCTGCTTTCCCAG	AAGATTTTTTAAACTGTACTGCTTTCTTTATTCATAAAATAAACTGGCACCCCAATAAAGACTTTTTTTCACATGCTTAAGGCTTCACTTTTCACCTAATCAGTACTGATCATGCCACAGAAGATACACTTTAAAAGAATGTTTATGCATAAAAAAGGACTGCACACCTGGATAGCCTCCTGAGACCCAACATCTCACTGTCATGAGTGTTC
AMPL138250	chr3	PBRM1	52661141	52661172	52661386	52661410	CCAATTGCAAATGAATTTTAAAAGAGAACAC	CTCCTGAGATCTGCTCTGTTTTAG	ATTACCATTTATTTAAAGCTTACAACTTGATAGCTTAAAAAATATATATTTTCTTCACTTATCTAAAACAAAATTAACAGGAACTGAGATGTCCCCAGCTATAAGAAGAGTATATACCTTTTTCTTTTGGCACTACCAGTATCAGAGGTGGCTGAAGAGATCATGCTGTCTCCGTCCTCGATATCGTCTCTCCTGGCAAGCTCTTTCTTCTTTGC
AMPL138251	chr3	PBRM1	52662832	52662859	52663051	52663078	TTACTAGAACACACTCAAAACATGCAA	TTCTAGCAATTTCTTTGTCTTTCACAG	AATTATTTTAATCATATATACAACAAACTCAGCAAAAACAATAAATCACACCTGCATAACTTGCTGCAATTTTAGAACTCGCTTGTAGATGGCTGAATTGGGCACATTATAGCGTTTGGCATTTTCAAACATTAAATTCAGATCACACTCCAAATGATCTAAAGTTTCATATTCTTGATTCTTCAGTTTTGTT
AMPL138252	chr3	PBRM1	52668592	52668620	52668823	52668842	ACTGAATAATGTAGAAGACATCTTACCG	TGTCTTTCCAGCTGCACGC	GATCTGTTGTAGTGATATGGGCATTTTAATTTGCTGGTAATAATCAGGGTATTTTTTCTTTGAAGGCAAATGGTAAAAAGGTTCAGCTATTAGCTGCCCTTGGTTATTCCGACAACTCCTAACTGTGTCATAAAGCTGATAAAAAGGATTTGAAACATCCATAAAGGAAGTGATGCTTTCTGCTTCTGACTCTCCCTCTTCATA
AMPL184080	chr3	PBRM1	52675828	52675857	52676073	52676097	CTACCAGAGTACAATCAAATGCAATAAAA	TCCTTCCCTGTCTAATTGCTTTTT	TAGCATGTACTTCCCAAACCAGCAAACCCTAGGCCAGAAAAAATCACTGCAATTTCATTTAGCTAGAAGGATCCACTAAGAAGGCATTTCGCTAGTCAAAACCTAATGCCTACCAGCTAAAGCAGCATCTTCTTCACTTTCTGAGCCATATTGAAGTGCCATTGTAATTGCTGATAAACGACCTCCTTGTACTGCTCTTTTATTACTACAAAAAAAA
AMPL138254	chr3	PBRM1	52677134	52677161	52677378	52677403	GACAACAGATTCTCATTAACAACCAAA	TTCAGCTACCAAGTTTCTAAGCTTT	CTATACCCAAAAATATTCCTTCAAGATAGCCATTGGGCAAATACTAGTATGCCTATCTTTATAAGCACAGGTCAACTCTCAGACTAAACACTCTTTTTCTCACCGGTAATACTTGCTAGTGGGATTTCTCTCTTCACCAAGGCTGCCTTTACTGTGTGAAGGACCTGTCAGTCTGGCTGCAGCCAAGTTGGATGGAGTCCTATCCAGAGATAAGATAA
AMPL138255	chr3	PBRM1	52678689	52678711	52678863	52678883	ACGCCCAGCCTAGACATTTTCT	GCCCATTGCATGAGTTGGGG	TAAACCTACCTCATTCGAAGACTTGACTTAGCCATTTCATGATGTTCAATTTCAGCCTTTTTCatataaaatatttttttaattGAATTTGCATCCTGTCAAGATAAAATTACTTGGTTTAAAAAAGGAACAGATAAAAGGACAGCTTAATGC
AMPL184083	chr3	PBRM1	52682220	52682251	52682460	52682489	GCCTAAATTAAACACTTTTAATGGGTAAAGT	AGGAACTGCTATATTTTGTTGTTTATTGT	ccatggtatgtgaattatatctcaataaagttgttTTATAAAAATTACTGACCTTAAATTATCTACTATTACCAAGGAAaacaacaacaacaacaacaacaaAACTAACCTTGAATACTTGAGAGCCAGGCTCATTATAAGTTTTGGCATTTTTTGCGAGGAGATCTATATCTTTGGCCATTGCATGAATACTTTTGTAGCTTCCATTCT
AMPL138257	chr3	PBRM1	52685591	52685615	52685838	52685860	ATGCAATCCAAAGCTACAATCAGT	ACTTATTGAGCATGCCTGGTTT	AACACTATTTTAATTTATTTACATGATTTGCTAATAACCCCTTACAGAGACAACTAGCTTCTCTGTTTTCTAAAAGCTTCTAGGAAAGATCATAGGCCAATCTGCTCTAAACCACAATCATTTACTTATGGTCATCTTCATACCTGTATCCTCTGGGCAATGGTCTTGAGATCTATAGGCTCCTTAATTATTGCATAATAATCTGGATATTGCTGGAAGACAAA
AMPL184085	chr3	PBRM1	52692159	52692187	52692375	52692408	TTGAAGTACTAAAAACAAAACACTGACA	CTACAATTTTAGAAGCTATGTAATATTCAGCAT	TGTACCTGTTTTTAACTGCATCACTTACCACTTTAGAAGGCAGTTTCTGAAAAAGTTCGCTAATGAGACGTCCTGATGGATTTGTAGCTACAACTATGGCTTCAAGAAGCTGCTCCAGGATCTCCTTCAAGTAAGCTGGAGAAGACTGGTAATGTGGAGAAAAAAGTACTTTCTAAGAGAAATAATAAA
AMPL138259	chr3	PBRM1	52696102	52696122	52696318	52696351	CTGCCTTCCAAGAGCCCATC	GCAACTAATTTCCAATACATTACTAAAGTGTTT	CATCACAAGTTCCAGCTACACACTTACTCCTTCAGTCACTGTGCCCTGATTGTCTTGCCCATCTTCATCATCATCTTCGTCATCTGCTTCTCCTTTCTGAACAAACTCATTTCTTGTTCGAAGGTACAAATCCCAGAGTTTGCAAGCGGCTTTATATTCAGGAGAATCTGGCTGTATGTTAGCAAAGAGAAAAAAAA
AMPL138260	chr3	PBRM1	52702478	52702510	52702683	52702712	CCAATTGGTATCTTTCCAAATTTCATAATTTC	TTTTTGTAAGCTTCAGATTAATCTCCTTT	TTACCTTATAATAGGACTTTGCATTGTTAAAAAGAAGCTGGAAGTCAGCAGTCAGCAAATTAACATCATCATACTCTTCCATTTTTAGTTTCTGTTGGATTTTCATCAAGTCAATGGGCTGAGAAACCACTTCATAATAGTCTGGTTGATTTCTGttataatttaaattttttt
AMPL184088	chr3	PBRM1	52712438	52712468	52712646	52712673	CTCAATTTCCAAACACTTTAATACACATGG	GTCTACACTGGCTTTCTGTTCACTTTT	ACTCTGGACCAAATCCCCCGCAACTGTACTGATGTGCTTCGAACTCACCTTCGCTTTGGTGCCCTAATGAAGAGCTCACAGAGAAGTCTGCCCTGTTCATCCTTATAGTCTCGGATGGTATTATAGAGTTCATGGCACACGGCAATCTACACATTAGCAAAGGAGAAAAAAATCACTAA
AMPL184089	chr3	PBRM1	52713524	52713551	52713742	52713773	CATTAAAGGGAAGATAGGGGAATTGTG	ATGTAAGAACATGGCTGATTATTTCTTATAG	GGAAGAGCAGGCAGAAACCATGTAATCCAAGTTACTCACAGGATCTACAGTTGGAAGATTGGAAAGTCTCCTCCTTTTCCTGCTTGGGCCTGGTGTTGACACAGAATGGTGCCCATCATCAAAGTCCCCGCTGACACTGCTGGAAGGGGAGGTAGCTCTTCTTCTCTTGGAACCCATGGAATCCAACTTCTT
AMPL184090	chr3	PBRM1	52715512	52715536	52715759	52715781	GCTGATCAACAGGACTCAATTCAT	GCTTCACTTGGCTTTCAGACAT	TAAGATAAATTAAGGACCAATCCCTTTTAAACAATCTATGACAAAGACACAAGTGAATTTGATGAACATAAGGAGGGAATCTTTGTGGAAAGGATAACAAAAATTTAAGAAAGGTGGAAGGAAAAAGTCAAGGAAGGACAGAAAAGGGAAAGGGTGTAGATAATCAGTAATTTACCAGCTTTACCAGAGCACAACCAGCGCCTCGAAAAGCCAGTCTCCTCATT
AMPL160591	chr3	PIK3CA	178935908	178935939	178936122	178936149	ATGTATTTGCTTTTTCTGTAAATCATCTGTG	ACAGAGAATCTCCATTTTAGCACTTAC	AATCCAGAGGGGAAAAATATGACAAAGAAAGCTATATAAGATATTATTTTATTTTACAGAGTAACAGACTAGCTAGAGACAATGAATTAAGGGAAAATGACAAAGAACAGCTCAAAGCAATTTCTACACGAGATCCTCTCTCTGAAATCACTGAGCAGGAGAAAGATTTTCTATGGAGTCACAG
AMPL160602	chr3	PIK3CA	178951885	178951907	178952120	178952142	TCAGGAGATGTGTTACAAGGCT	GCATGCTGTTTAATTGTGTGGA	TATCTAGCTATTCGACAGCATGCCAATCTCTTCATAAATCTTTTCTCAATGATGCTTGGCTCTGGAATGCCAGAACTACAATCTTTTGATGACATTGCATACATTCGAAAGACCCTAGCCTTAGATAAAACTGAGCAAGAGGCTTTGGAGTATTTCATGAAACAAATGAATGATGCACATCATGGTGGCTGGACAACAAAAATGGATTGGATCT
AMPL184113	chr4	PDGFRA	55100448	55100469	55100692	55100717	TTTCAACTGAGGTCACCACGA	CTATTACGGTCCTACTGAGCAAAAA	AAGCTAAAAGTACAACCTAAGGAAGGAAGAGACTGGAAATTAACATTTGGGGTAGTGGAGCTCAGAATTCCTCGCAGCGGCGTCTGTGTCGCAACCCGTGGACGCACGTCCTTGGACCAACACTGCCATCTGCTGGCCACTCGTAAGAACTACTGCGACCCGCTGTGAGAATGGGCTTCGCGGAGACCATTAGGAAGGTGCtttattttttattttttatttat
AMPL184114	chr4	PDGFRA	55124741	55124762	55124985	55125005	GGGCCCCATTGATTCTTTCAT	AGAGAGGACTGGGCTCCGTA	CTTTCAGGCGTCTTACTGTTTGAACCTTGAATTTTAACCTGGGACATGTTTGACTAAAATGATGCTGTTAATATTTTCTGTTGTGCAAAACACAAAGAGAACTAGGCTCCAGGGTTGTTTCTATTTGCTAATGCTGTTTCTGTTGACTTTTGACTTTTCTAGTTTCCCAGAGCTATGGGGACTTCCCATCCGGCGTTCCTGGTCTTAGGCTGTCTTCTCACAGG
AMPL184115	chr4	PDGFRA	55127242	55127261	55127490	55127511	GAGCGTGCTTCCTTTTGCA	CAAGTGTACAACCCTGTGTGG	GGGCTGAGCCTAATCCTCTGCCAGCTTTCATTACCCTCTATCCTTCCAAATGAAAATGAAAAGGTTGTGCAGCTGAATTCATCCTTTTCTCTGAGATGCTTTGGGGAGAGTGAAGTGAGCTGGCAGTACCCCATGTCTGAAGAAGAGAGCTCCGATGTGGAAATCAGAAATGAAGAAAACAACAGCGGCCTTTTTGTGACGGTCTTGGAAGTGAGCAGTGCCTCGGCGGC
AMPL184116	chr4	PDGFRA	55127512	55127537	55127674	55127701	CTATTACAACCACACTCAGACAGAA	TACATTTTTCAAACTTCCCGCAATAAA	GAGAATGAGCTTGAAGGCAGGCACATTTACATCTATGTGCCAGGTGAGTTGGCTGGGTCTCCAGGACCAAGCTTCTTCTCTTCCTGTCTCTCCTGTTAAATGTACTAAGGttttaaacatatatataaataattaata
AMPL184117	chr4	PDGFRA	55129824	55129847	55130052	55130073	TAAACCACAGACCCAGATGTAGC	ATGGGATGGTCTGGAACTTCT	CTTTGTACCTCTAGGAATGACGGATTATTTAGTCATCGTGGAGGATGATGATTCTGCCATTATACCTTGTCGCACAACTGATCCCGAGACTCCTGTAACCTTACACAACAGTGAGGGGGTGGTACCTGCCTCCTACGACAGCAGACAGGGCTTTAATGGGACCTTCACTGTAGGGCCCTATATCTGTGAGGCCACCGTCAAAGGAA
AMPL184118	chr4	PDGFRA	55131014	55131042	55131221	55131242	AAAAACCCAAACTTTATAAGATCCTGGC	CCATTGCACGTTTTGAGGGTA	TATCCTGTGGATTTTTAGGCCCTTGTATTTGTTCTTTTTTATAGCAACATCAGAGCTGGATCTAGAAATGGAAGCTCTTAAAACCGTGTATAAGTCAGGGGAAACGATTGTGGTCACCTGTGCTGTTTTTAACAATGAGGTGGTTGACCTTCAATGGACTTACCCTGGAGAAGTGGTAGG
AMPL184119	chr4	PDGFRA	55133424	55133446	55133627	55133653	TAAAAGTCGGTTTTCTTCCCCT	CTGACATTTTAGAAAGCGGAATGTAC	TTTGCTGTAGAAAGGCAAAGGCATCACAATGCTGGAAGAAATCAAAGTCCCATCCATCAAATTGGTGTACACTTTGACGGTCCCCGAGGCCACGGTGAAAGACAGTGGAGATTACGAATGTGCTGCCCGCCAGGCTACCAGGGAGGTCAAAGAAATGAAGAAAGTCACTATTTCTGTCCATG
AMPL13840	chr4	PDGFRA	55133682	55133712	55133908	55133931	GGTAATCATTATTTAATGGAAACTCTTCCC	ACTTGGGCAGAGAGTTTCTTTAC	TGTACAGAGAAAGGTTTCATTGAAATCAAACCCACCTTCAGCCAGTTGGAAGCTGTCAACCTGCATGAAGTCAAACATTTTGTTGTAGAGGTGCGGGCCTACCCACCTCCCAGGATATCCTGGCTGAAAAACAATCTGACTCTGATTGAAAATCTCACTGAGATCACCACTGATGTGGAAAAGATTCAGGAAATAAG
AMPL184121	chr4	PDGFRA	55136738	55136768	55136924	55136954	TGTTTAAACAATTGGAACTTACTTAGCTAC	CTACAGAGCTAGCATTATCTTTATACTCCC	TGCTTGTTGAAACAAAATCCTTTTTTTAAAAGGTATCGAAGCAAATTAAAGCTGATCCGTGCTAAGGAAGAAGACAGTGGCCATTATACTATTGTAGCTCAAAATGAAGATGCTGTGAAGAGCTATACTTTTGAACTGTTAACTCAAGGTATGTAAA
AMPL184122	chr4	PDGFRA	55138476	55138502	55138691	55138718	AGTTGTGAACTCATATTCCACTTTGT	CGAAAGAAGAAGACACATCTGTTTTCC	AGTCTCATATGTTCTGGGACACGAGCTATTCCATTCTGACTTCTTTCTGCCTCTTGCAGTTCCTTCATCCATTCTGGACTTGGTCGATGATCACCATGGCTCAACTGGGGGACAGACGGTGAGGTGCACAGCTGAAGGCACGCCGCTTCCTGATATTGAGTGGATGATATGCAAAGATATTAAGAAGTAT
AMPL184123	chr4	PDGFRA	55139672	55139693	55139900	55139921	TGGCCCTATACTTAGGCCCTT	TGTCCTGACTGTTGAGGAACT	TTTCTCTCTAGATGTAATAATGAAACTTCCTGGACTATTTTGGCCAACAATGTCTCAAACATCATCACGGAGATCCACTCCCGAGACAGGAGTACCGTGGAGGGCCGTGTGACTTTCGCCAAAGTGGAGGAGACCATCGCCGTGCGATGCCTGGCTAAGAATCTCCTTGGAGCTGAGAACCGAGAGCTGAAGCTGGTGGCTCCCAGTG
AMPL184124	chr4	PDGFRA	55140562	55140582	55140803	55140831	AAATGAACCAGGCAGCCCTC	TGGCTTCAAAGATCTTTAGTTTTATGAG	ACACTTCCCCACCAGCAGTGAGAGATTCCTGGCTCAGACACAGCCACACTACCTTGCTGCCCCTGTGCATGTCTGCCAGGAAACTTTTCATTGTGCCTCTCTCTCTTGTCACGTAGCCCTGCGTTCTGAACTCACGGTGGCTGCTGCAGTCCTGGTGCTGTTGGTGATTGTGATCATCTCACTTATTGTCCTGGTTGTCATTTGGAAACAGGTAGATATTTT
AMPL184125	chr4	PDGFRA	55140914	55140936	55141142	55141163	ACTCTACTGTGTCCAGTCACTG	GGAGGTTACCCCATGGAACTT	TGCTGCTTCAGTGAAGCTCTGGTGCACTGGGACTTTGGTAATTCACCAGTTACCTGTCCTGGTCATTTATAGAAACCGAGGTATGAAATTCGCTGGAGGGTCATTGAATCAATCAGCCCAGATGGACATGAATATATTTATGTGGACCCGATGCAGCTGCCTTATGACTCAAGATGGGAGTTTCCAAGAGATGGACTAGTGCTTGGT
AMPL184126	chr4	PDGFRA	55143416	55143443	55143659	55143679	GACTTGGAGGAGTCATTATGATTACTC	CCCCAGGAAGGAGCACTTAC	CAAACAGGAAAGACACTCGCCCAGCTGTCCGCCCGCAGAGAGCTGGCTACGGTGCAGAAAGCTGAGGAGGCGTCTGGAGTTTTTGGGTGTTAATGATTCTGCCTGCCCACAGGTCGGGTCTTGGGGTCTGGAGCGTTTGGGAAGGTGGTTGAAGGAACAGCCTATGGATTAAGCCGGTCCCAACCTGTCATGAAAGTTGCAGTGAAGATGCTAAAAC
AMPL184127	chr4	PDGFRA	55143929	55143955	55144176	55144196	GCTATCTGCTTCTTTTAGACTTCTGG	TCACTCCAGGTCAGTGAGCC	TAAATAGAATGATATCCAATCACAGGATTAGTCATATTCTTGGTTTTTTTCTGAGAACAGGAAGTTGGTAGCTCAGCTGGACTGATATGTGATTTATTCTTTCAACAGCCACGGCCAGATCCAGTGAAAAACAAGCTCTCATGTCTGAACTGAAGATAATGACTCACCTGGGGCCACATTTGAACATTGTAAACTTGCTGGGAGCCTGCACCAAGTCAGGTG
AMPL184128	chr4	PDGFRA	55144454	55144475	55144682	55144703	TGGTCTGCAGGACAATTCATG	AACATCTCTCTTTGCACCCAC	GCTTTTCTGTTCTTCATTTTCATACCCATCTCCTAACGGCTTTTGTCCCCATAGGCCCCATTTACATCATCACAGAGTATTGCTTCTATGGAGATTTGGTCAACTATTTGCATAAGAATAGGGATAGCTTCCTGAGCCACCACCCAGAGAAGCCAAAGAAAGAGCTGGATATCTTTGGATTGAACCCTGCTGATGAAAGCACACGGAG
AMPL13826	chr4	PDGFRA	55146426	55146448	55146649	55146675	TGGAATGACCACTTCAGAAGGG	CCCAGAGTGAGTATAGACACTTTTAC	CACCCTGGGTAAGATTTCTCTTTCTGTTTTTACAGCTATGTTATTTTATCTTTTGAAAACAATGGTGACTACATGGACATGAAGCAGGCTGATACTACACAGTATGTCCCCATGCTAGAAAGGAAAGAGGTTTCTAAATATTCCGACATCCAGAGATCACTCTATGATCGTCCAGCCTCATATAAGAAGAAATCTATGTTAG
AMPL184130	chr4	PDGFRA	55147613	55147637	55147858	55147882	CAAGTTCCATTCACTTCTCATTGC	GTAGCTCTAGCCATTCACGATTTT	CAAATGGGTGAACTTCCAAGCGCTTTTAAAAGATTAGCCAGTGAGAGTTATCGGAACCAGTACTTCCTCTCCCCTCCCATATTGTTAAAAATAGTTTACATTGCTTCCCAGGCTGGGCTGGTGGAGTTGGCACGAGATGTCAGAGGAACCTGAGTCATGCTCAGGCCCAAGCCCTGTTGGCAGGCAGACCACTGCTTTCTGGCCTTCCGTGACTATCTGAAA
AMPL184131	chr4	PDGFRA	55151437	55151470	55151653	55151677	ATTAAGAAAATATTTTTGGATGTGTTCTTTGGG	AAGGTCTGTGTTCCTTGAACTTAC	CATGCCTCTGCAACCTGATGATTTCCTGCTGCCTGCCAGCACCAATACATTTAATTTCTTTTCTGCAGACTCAGAAGTCAAAAACCTCCTTTCAGATGATAACTCAGAAGGCCTTACTTTATTGGATTTGTTGAGCTTCACCTATCAAGTTGCCCGAGGAATGGAGTTTTTGGCTTCAAAAAAT
AMPL154388	chr4	PDGFRA	55151883	55151905	55152130	55152150	AGGCCAGCCCTTTATATCCAGG	TGAGGGAAGTGAGGACGTAC	CAGACAGCTCCAAGTGCCACCATGGATCAGCCAGTCTTGCAGGGGTGATGCTATTCAGCTACAGATGGCTTGATCCTGAGTCATTTCTTCCTTTTCCATGCAGTGTGTCCACCGTGATCTGGCTGCTCGCAACGTCCTCCTGGCACAAGGAAAAATTGTGAAGATCTGTGACTTTGGCCTGGCCAGAGACATCATGCATGATTCGAACTATGTGTCGAAAGGCAGT
AMPL184133	chr4	PDGFRA	55153459	55153484	55153708	55153728	ACATGTAAAAGACACTCAAATGGGA	CAGCAATGTCAGGCCCATAC	CAAGATAATTAGCACAAGTTATTAAGAGCCCAAGGGGAACCCTTTTCTATTTCCACTGCTGTGGATCATCAGTGAGTAGACATGGGTTTAACTGTCTCCCTCCTTCCTTGCAGACCTTTCTGCCCGTGAAGTGGATGGCTCCTGAGAGCATCTTTGACAACCTCTACACCACACTGAGTGATGTCTGGTCTTATGGCATTCTGCTCTGGGAGATCTTTTCCCTTG
AMPL184134	chr4	PDGFRA	55154974	55154994	55155221	55155242	CCTTACCCCGGCATGATGGT	ACTCAGGTGGTAAAAGGAGGG	GGATTCTACTTTCTACAATAAGATCAAGAGTGGGTACCGGATGGCCAAGCCTGACCACGCTACCAGTGAAGTGTGAGCTCCTTCCCCATCCCGGGGGCCTGTGTTCACAGTCTGTGGGTCTAGGGGGAGGGAGGGGCCCTGAGACTTCCCCCTGTGCCCACTCTTGAGTTCTGTCCCCACAGCTACGAGATCATGGTGAAATGCTGGAACAGTGAGCCGGAGAAGAGA
AMPL184135	chr4	PDGFRA	55155243	55155265	55155419	55155440	GAGATTGTGGAGAATCTGCTGC	TACTAGGGTCTCGTGGAGCAC	CTGGACAATATAAAAAGGTGTGTTTGGATCTGTGGGTGGAAAGGTCTGGATAAAGCTGGAAGTTATACCAGTGAGCTGTGCTGTTCCGCAGTTCTAGAGGAGCATTTTCAAAAGAGGCAAAAGACTGTGTGATCCAGTGGCTGGGCTTCATGGCG
AMPL184136	chr4	PDGFRA	55156488	55156513	55156708	55156729	AAAAATTCACCTGGACTTCCTGAAG	ACAGCTACCTGTGTCTGTTCC	AGTGACCATCCTGCTGTGGCACGCATGCGTGTGGACTCAGACAATGCATACATTGGTGTCACCTACAAAAACGAGGAAGACAAGCTGAAGGACTGGGAGGGTGGTCTGGATGAGCAGAGACTGAGCGCTGACAGTGGCTACATCATTCCTCTGCCTGACATTGACCCTGTCCCTGAGGAGGAGGACCTGGGCAAGA
AMPL13833	chr4	PDGFRA	55161226	55161246	55161440	55161458	GGGGCCACAGTCTAGGTCTA	AACCCCTCGAATCCGCCA	GTTCTGTGCAGGAGTTGTAATATTTGCTCTTCTCTCCCTCCTCCAGCTCGCAGACCTCTGAAGAGAGTGCCATTGAGACGGGTTCCAGCAGTTCCACCTTCATCAAGAGAGAGGACGAGACCATTGAAGACATCGACATGATGGATGACATCGGCATAGACTCTTCAGACCTGGTGGAAGACAGCTTCCTGTAAC
AMPL115525	chr5	TERT	1253700	1253718	1253946	1253965	GCCTCGGCCAAACACTCA	TCTGATTTTGGCCCCGCAG	CTCAGGCCTCAGACTCCCAGCGGTGCGGGCCTGGGTGTGGGCCGCCCCTCCCTCCCTGGGACGTAGAGCCCGGCGTGACAGGGCTGCTGGTGTCTGCTCTCGGCCTGGCTGTGGGCGGGTGGCCATCAGTCCAGGATGGTCTTGAAGTCTGAGGGCAGTGCCGGGTTGGCTGCGGCCTCCAGGGCAGTCAGCGTCGTCCCCGGGAGCTTCCGACTCAGCTGCGTCTGGG
AMPL115526	chr5	TERT	1254417	1254436	1254620	1254640	CACACAGGGCGTTCAAGGA	CAGCCTCTGTTTTCCCCCAG	TGACCCCTGGGCAGGTGGGGCCCGCACTGGCCTCCACCCACACTTGCCTGTCCTGAGTGACCCCAGGAGTGGCACGTAGGTGACACGGTGTCGAGTCAGCTTGAGCAGGAATGCTTGGTGGCACAGCCACTGCACGGCCTCGGAGGGCAGAGGGCCGGCGGCGCCCTTGGCCCCCAGCGACATCC
AMPL115527	chr5	TERT	1255308	1255332	1255538	1255557	AAGAACTTCCTAAGCCCAGATTCA	TTTCCTCTGACGCTGTCCG	CTCAGTCTCCTGACACACTAACACCAGCAGGCAGGCACTGCTGCCACTGAGGCCAGGCACCTGCACATACCTGCGTTCTTGGCTTTCAGGATGGAGTAGCAGAGGGAGGCCGTGTCAGAGATGACGCGCAGGAAAAATGTGGGGTTCTTCCAAACTTGCTGATGAAATGGGAGCTGCAGCACACATGCGTGAAACCTGAGAGGATGG
AMPL115528	chr5	TERT	1258575	1258595	1258774	1258797	GGCAGCAGCACCACTGAAAA	TCACTCTTTCTTGGCGACTCTAG	CGTAAGACATTCCTTGCCCCTAAAACCCAGGAGTTCCAAGGTGAAGCCCCGGGTCAGAGGTGAGCAGAGCGCGGAGGGTCCCTGGAGGCTGGGCCTGCACCCCTTGGTGGCGGCTCACCTGTACGCCTGCAGCAGGAGGATCTTGTAGATGTTGGTGCACACCGTCTGGAGGCTGTTCAC
AMPL184142	chr5	TERT	1260528	1260549	1260727	1260748	CACATACTTGCGCACACACCT	CACCTGTGTCTGACATTCCCC	CCTGAACTCTGAACTCTGTGCTGACCATCAGCCTGCTCACCTGCAAATCCAGAAACAGGCTGTGACACTTCAGCCGCAAGACCCCAAAGAGTTTGCGACGCATGTTCCTCCCAGCCTTGAAGCCGCGGTTGAAGGTGAGACTGGCTCTGATGGAGGTCCGGGCATAGCTGAGACACAGG
AMPL184143	chr5	TERT	1264510	1264528	1264707	1264728	TGCGCTCACCTGGAGTAG	GACATTGCCCCTCTGCCTTAG	TCGCTCTGCACCTCCAGGGTCCGGGTATCCAGCAGCAGGCCGCACCAGGGGAATAGGCCGTGGGCCGGCATCTGAACAAAAGCCGTGCCACCCAGGGCCTCGTCTTCTACAGGGAAGTTCACCACTGTCTTCCGCAAGTTCACCACGCAGCCATACTCAGGGACACCTCGGACCAGGGTC
AMPL115531	chr5	TERT	1266435	1266455	1266650	1266678	CCTCTGCTCTTGCGGATCCA	CCTTGCTGTGTATTTTCCCTTATTTTAG	GCACCGGCAGAGAGAGAGGACTTGGCAGAGACAACGCTGCGGTGCCAGGGGCAGGACACGGGGGGCTCAACTGCAAAGCCCACAGGCTGTGGAGGTCCCCACAGACACACGGCACGGGCCTCACCTGAGGAAGGTTTTCGCGTGGGTGAGGTGAGGTGTCACCAACAAGAAATCATCCACCAAACGCAGGAGCAGC
AMPL14495	chr5	TERT	1268505	1268524	1268753	1268773	GGCTGCAACCTTGTCTGGT	TCTCACCTGTGTCTTCCCGC	TCCTCAAGACAGAGCAGTCATGGTCTCCAGAGCACCAGGAATATTAACACTGAATGCATCAAAAGCAAATCAACCCCCACCCAAGCCCCCCTGGGGAAGAGGAGGCCTCACCCGTCCCGCCGAATCCCCGCAAACAGCTTGTTCTCCATGTCGCCGTAGCACAGGCTGCAGAGCAGCGTGGAGAGGATGGAGCCCTGCGGGATCCCCTGGCACTGGACGTAGGACCTGGG
AMPL115533	chr5	TERT	1271101	1271121	1271320	1271339	GGGGGCCAGAAAAGGAGACT	TCTCCCGTCTGCTTTCGCA	CTGGTGGCCCCGGGCAGAAGGGCAGTGGGGAAGGGGCAGGAGAGAGGTGAGCAGAAGCCCTGCCAGCCCGCCCAGCCACCCGCAGGGCAATGGCACCTGGCCACCTGACTCACTTGCCCCTGATGCGCACGGCGTGGTGGCACATGAAGCGTAGGAAGACGTCGAAGAGGCCACTGCTGGCCTCATTCAGGGAGGAGCTC
AMPL184147	chr5	TERT	1272214	1272232	1272442	1272463	TCTGTCCGGTCATGAGCC	GAAACAAGTGCCCAGCTCTGG	CAGTGATTGCCCAGGGGAGGACCCACTGCTGGGAGTCCGTGCCCAACCCTGCAGGGCAGTGCCCAGACCTGCTCGATGACGACGGCATCCCTCAGCGGGCTGGTCTCCTGCAGGTGAGCCACGAACTGTCGCATGTACGGCTGGAGGTCTGTCAAGGTAGAGACCTGCCGGCAGAGGAGAGGGCATGAGCCACAAATGTGGCCTGCCCCGG
AMPL89730	chr5	TERT	1278687	1278713	1278916	1278936	CTGCATTCTAGACACATTCATATCCC	AGTCTCCTCGCCTCCACTCA	AGAGACACACATCCTGGACACGACTATCACACGTGAACCTTACGTGGCTCTTGAAGGCCTTGCGGACGTGCCCATGGGCGGCCTTCTGGACCACGGCATACCGACGCACGCAGTACGTGTTCTGGGGTTTGATGATGCTGGCGATGACCTCCGTGAGCCTGTCCTGGGGGATGGTGTCGTACGCGCCCGTCACATCCACCTGTG
AMPL172497	chr5	TERT	1279396	1279415	1279592	1279613	CGGCACCCACCTTGACAAA	TGACTGTCTCCCATGCTGTCC	GTACAGCTCAGGCGGCGGGTCCTGGGCCCGCACACGCAGCACGAAGGTGCGCCAGGCCCTGTGGATATCGTCCAGGCCCAGCACAGAGGCGCCCAGGAGGCCGGGGCGCCGCGCCCGCTCGTAGTTGAGCACGCTGAACAGTGCCTTCACCCTCGAGGTGAGACGCTCGGCCTGGCGG
AMPL115537	chr5	TERT	1280249	1280272	1280453	1280473	GAAGTTAAACCAAAGCACAGCCA	TGAGGGGCTCTCTATTGCAG	CCCTCTTTTCTCTGCGGAACGTTCTGGCTCCCACGACGTAGTCCATGTTCACAATCGGCCGCAGCCCGTCAGGCTTGGGGATGAAGCGGAGTCTGGACGTCAGCAGGGCGGGCCTGGCTTCCCGATGCTGCCTGACCTCTGCTTCCGACAGCTCCCGCAGCTGCACCCTCTTCAAGTGCTGT
AMPL14483	chr5	TERT	1282523	1282543	1282739	1282761	CCTGGCGTGGGGATACAGTA	TGGCATGTCCTTCTCGTTTAAG	CCTGATTCCAATGCTTTGCAACTTGCTCCAGACACTCTTCCGGTAGAAAAAGAGCCTGTTCTTTTGAAACGTGGTCTCCGTGACATAAAAGAAAGACCTGAGCAGCTCGACGACGTACACACTCATCAGCCAGTGCAGGAACTTGGCCAGGATCTCCTCACGCAGACGGTGCTCTGCGGCCGGAACACAGCCAACCC
AMPL115539	chr5	TERT	1293369	1293389	1293604	1293622	TGAGCCCCTACTGCATTCAG	AGGTGTACGGCTTCGTGC	CTCTGGGGCCTGGGCCCTCGACGGCCACCACCTCCTCACCTGGGCTCCTGCGCAGCCAAGCGCAGTCCCGCACGCTCATCTTCCACGTCAGCTCCTGCAGCGAGAGCTTGGCATGCTTCCCCAGGGAGATGAACTTCTTGGTGTTCCTGAGGAAGCGGCGTTCGTTGTGCCTGGAGCCCCAGAGGCCTGGGGGCACCAGCCGGCGCAGGCAGGCCC
AMPL115540	chr5	TERT	1293762	1293780	1294008	1294026	GCAGTGCGTCTTGAGGAG	CGCCGAGACCAAGCACTT	CACCCCGTAGGGGCACTGCGCGTGGTTCCCAAGCAGCTCCAGAAACAGGGGCCGCATTTGCCAGTAGCGCTGGGGCAGGCGGGGCAACCTGCGGGGAGTCCCTGGCATCCAGGGCCTGGAACCCAGAAAGATGGTCTCCACGAGCCTCCGAGCGCCAGTCAGGCTGGGCCTCAGAGAGCTGAGTAGGAAGGAGGGCCGCAGCTGCTCCTTGTCGCCTGAGGAGTAGAGG
AMPL14487	chr5	TERT	1294373	1294392	1294547	1294565	CCTCCCTGACGCTATGGTT	GACGACGTGCTGGTTCAC	CCAGGCCCGTTCGCATCCCAGACGCCTTCGGGGTCCACTAGCGTGTGGCGGGGGCCGGGCCTGAGTGGCAGCGCCGAGCTGGTACAGCGGCGGCCCGCACACCTGGTAGGCGCAGCTGGGAGCCACCAGCACAAAGAGCGCGCAGCGTGCCAGCAG
rescue_AMP1	chr5	TERTp	1295152	1295170	1295365	1295383	AGCGCTGCCTGAAACTCG	TGGATTCGCGGGCACAGA	CGCCGCGAGGAGAgggcggggccgcggaaaggaaggggaggggctgggagggcccggagggggctgggccggggacccgggaggggtcgggacggggcggggtccgcgcggaggaggcggagctggaaggtgaaggggcaggacgggTGCCCGGGTCCCCAGTCCCTCCGCCACGTGGGAAGCGCGGTCCTGGGCG
AMPL184155	chr6	HIST1H3B	26031880	26031898	26032115	26032133	ACGCTCTTTCTCCGCGAA	CCGCCGCTACCAAAAGTC	TGCGGCGAGCGAGCTGGATGTCTTTGGGCATAATAGTCACTCGCTTAGCATGGATGGCGCAAAGGTTTGTGTCCTCAAAGAGCCCTACCAAGTAGGCCTCACAAGCCTCCTGCAGCGCCATCACCGCAGAGCTCTGGAAGCGAAGATCGGTCTTGAAGTCTTGGGCGATTTCTCGCACCAGGCGCTGGAACGGCAGCTTCCGAATCAGCAACTCGGTC
AMPL184156	chr6	HIST1H3B	26032162	26032183	26032326	26032351	GGTAACGGTGAGGCTTTTTCA	AAGAGTAGCTCTTTCCTTTCCTCCA	CGCCGCCGGTAGCCGGCGCGCTCTTGCGAGCAGCCTTGGTAGCCAGCTGCTTGCGTGGCGCTTTACCGCCGGTGGATTTCCGAGCTGTCTGTTTAGTACGAGCCATGGCAAAACCACAGAAAAGCTTGCCTGCAGAGACGTCTG
rescue_AMP2	chr6	HIST1H3C	26045562	26045593	26045787	26045807	AATCAGAATGTTTCTCACTATATTTAAAGGC	TCTGGTAGCGACGGATTTCG	CACTTGCTCTCAGTTCACTACACTTTTGTGTGTGCTCTCATTGCAAATGGCTCGTACGAAGCAAACAGCTCGCAAGTCTACCGGCGGCAAAGCTCCGCGCAAGCAGCTTGCTACTAAAGCAGCCCGTAAGAGCGCTCCGGCCACCGGTGGCGTGAAGAAACCTCATCGCTACCGCCCGGGCACCGTGGCCTTGCG
rescue_AMP3	chr6	HIST1H3C	26045808	26045827	26046053	26046077	AGTCCACCGAGCTGCTGAT	CTTTTCAATGAGGAAGAAACGGGC	CCGGAAGCTGCCGTTCCAGCGCCTGGTGCGAGAAATCGCCCAGGACTTCAAAACCGACCTGCGTTTCCAGAGCTCTGCGGTGATGGCGCTGCAGGAGGCTTGTGAGGCCTACCTGGTGGGACTCTTCGAAGACACCAATCTGTGCGCTATTCACGCTAAACGCGTCACCATCATGCCCAAAGATATCCAGCTGGCACGTCGCATCCGTGGGGAAAGGGCATAAGTCT
AMPL184160	chr7	EGFR	55209930	55209958	55210130	55210155	TTTTCTGCATTTCTCAGTATTTCATGTG	GTGTAGGAAAATCAAAGTCACCAAC	ATATCTGTCTTTTTCTTCCAGTTTGCCAAGGCACGAGTAACAAGCTCACGCAGTTGGGCACTTTTGAAGATCATTTTCTCAGCCTCCAGAGGATGTTCAATAACTGTGAGGTGGTCCTTGGGAATTTGGAAATTACCTATGTGCAGAGGAATTATGATCTTTCCTTCTTAAAG
AMPL115584	chr7	EGFR	55210949	55210976	55211175	55211195	CTTGAGTTCCTCAAAAGAGAAATCACG	TCCCAGCCTCTCACCCTGTA	CATTTATGTTTTCTCTTCTTAGACCATCCAGGAGGTGGCTGGTTATGTCCTCATTGCCCTCAACACAGTGGAGCGAATTCCTTTGGAAAACCTGCAGATCATCAGAGGAAATATGTACTACGAAAATTCCTATGCCTTAGCAGTCTTATCTAACTATGATGCAAATAAAACCGGACTGAAGGAGCTGCCCATGAGAAATT
AMPL115585	chr7	EGFR	55214222	55214241	55214443	55214466	GCGAAGAGCACATGCATCC	TGGAGGCAGAGATAGTGTGTATG	TTCATGGGAATTTAAAGGAGCTGGAAAGAGTGCTCACCGCAGTTCCATTCTCCCGCAGAAATCCTGCATGGCGCCGTGCGGTTCAGCAACAACCCTGCCCTGTGCAACGTGGAGAGCATCCAGTGGCGGGACATAGTCAGCAGTGACTTTCTCAGCAACATGTCGATGGACTTCCAGAACCACCTGGGCAGCTGTAAGTGTCG
AMPL184163	chr7	EGFR	55218808	55218833	55219055	55219077	CATCTTCTTTTCTTATCGGGGTCTC	CTGAGGCTGTTCACTGACTTAC	AAGTGATTCTACAAACCAGCCAGCCAAACAATCAGAGAATAAGTTGAAAAGATTGTCTTCATTTATTGAATGTGCTTAACTCAGGCCCGGGAAAGGGCGTCATCAGTTTCTCATCATTTCACTGAGATATGCATCTATTACTTTTACATTTCAGGCCAAAAGTGTGATCCAAGCTGTCCCAATGGGAGCTGCTGGGGTGCAGGAGAGGAGAACTGCCAGAAAC
AMPL115587	chr7	EGFR	55220107	55220129	55220357	55220376	TGAATGTGGTTTCGTTGGAAGC	TGCTGGAGGGGCATCTTAC	AAATGTGTCTTCACTTTTTCATGAAAAAGTCTGCAAGTGCTCTGCGACATCCCTGGGAAATGATCCTACCCTCACTCTTCAGCTCACAGGGAACCTTTGCTCTTTTTCAGTGACCAAAATCATCTGTGCCCAGCAGTGCTCCGGGCGCTGCCGTGGCAAGTCCCCCAGTGACTGCTGCCACAACCAGTGTGCTGCAGGCTGCACAGGCCCCCGGGAGAGCGACTGCCTG
AMPL115588	chr7	EGFR	55221634	55221652	55221863	55221883	TGCGCTTCCTCCGTGTGT	TGCCTGACCAGTTAGAGGGC	GGCGCTGAGTGTACTTACCTCACTTGCCCAGCGTGTCCTCTCTCCTCCATAGGTCTGCCGCAAATTCCGAGACGAAGCCACGTGCAAGGACACCTGCCCCCCACTCATGCTCTACAACCCCACCACGTACCAGATGGATGTGAACCCCGAGGGCAAATACAGCTTTGGTGCCACCTGCGTGAAGAAGTGTCCCCGTGAGTCCTCCTCTGTGG
AMPL115589	chr7	EGFR	55223424	55223444	55223655	55223673	AGCCTTTCCATCACCCCTCA	ACAAGCCTCGTCCGCACA	AGAGGACCTGGACCGCCTGTGTGAGGCCCGAGCACCTGGTGCCACCGTCATCACCTTCCTTTCATGCTCTCTTCCCCAGGTAATTATGTGGTGACAGATCACGGCTCGTGCGTCCGAGCCTGTGGGGCCGACAGCTATGAGATGGAGGAAGACGGCGTCCGCAAGTGTAAGAAGTGCGAAGGGCCTTGCCGCAAAGGTAGGAAGCCCGCCGG
AMPL184167	chr7	EGFR	55224133	55224154	55224352	55224375	GGAATTCCTTCCTGCTTCCCT	AAGCAACTGAACCTGTGACTCAC	CTGCCTGTGGATCCCTAGCTATTCTTAATCCAACAAATGTGAACGGAATACACGTCTCTCTTATCTCTGCAGTGTGTAACGGAATAGGTATTGGTGAATTTAAAGACTCACTCTCCATAAATGCTACGAATATTAAACACTTCAAAAACTGCACCTCCATCAGTGGCGATCTCCACATCCTGCCGGTGGCATTTAGGGG
AMPL184168	chr7	EGFR	55224388	55224414	55224545	55224577	ACAAAATCTGCCTTTTTAACTGGTAG	TCTCTAAAACACTGATTTCCCATTTATATTCA	AGATTGGTGATCAATAATCACCCTGTTGTTTGTTTCAGTGACTCCTTCACACATACTCCTCCTCTGGATCCACAGGAACTGGATATTCTGAAAACCGTAAAGGAAATCACAGGTTTGAGCTGAATTATCACA
AMPL184169	chr7	EGFR	55225224	55225250	55225446	55225468	AAAAGAAAGCAAATCCAATTTTCCCA	GCTTTGGCTGTGGTCAACTTAC	CTTACTGTTCATATAATACAGAGTCCCTGAGAGTCTAGAGTAATGTCTCATACAAAAAAGAAACTCCTACGTGGTGTGTGTCTGAAGTCTTTCATCTGCCTTACAGGGTTTTTGCTGATTCAGGCTTGGCCTGAAAACAGGACGGACCTCCATGCCTTTGAGAACCTAGAAATCATACGCGGCAGGACCAAGCAACA
AMPL184170	chr7	EGFR	55227802	55227827	55228029	55228051	ACCACATGATTTTTCTTCTCTCCAA	AACAGAAAGCGGTGACTTACTG	TGTAGTGGTCAGTTTTCTCTTGCAGTCGTCAGCCTGAACATAACATCCTTGGGATTACGCTCCCTCAAGGAGATAAGTGATGGAGATGTGATAATTTCAGGAAACAAAAATTTGTGCTATGCAAATACAATAAACTGGAAAAAACTGTTTGGGACCTCCGGTCAGAAAACCAAAATTATAAGCAACAGAGGTGAAAACAGCTG
AMPL75146	chr7	EGFR	55229149	55229170	55229324	55229351	CCTGCTCTGTCACTGACTGCT	AAGGGGATTAAAGAAATAACCTCCTAC	GTGACCCACTCTGTCTCCGCAGAGGCCACAGGCCAGGTCTGCCATGCCTTGTGCTCCCCCGAGGGCTGCTGGGGCCCGGAGCCCAGGGACTGCGTCTCTTGCCGGAATGTCAGCCGAGGCAGGGAATGCGTGGACAAGTGCAACCTTCTGGAGGG
AMPL115595	chr7	EGFR	55231282	55231313	55231523	55231543	TCAGCTGATTATATTACTATATAGTCCTGGA	ACGTGGATAGCAGCAAGGGG	GTCCCAACTCCTTGACCATTACCTCAAGTTATTTGGAATTTTGAAGAGGTGATTTGTGTTCCTGCAATAATGTCTCAGGGGTGGGCTGACGGGTTTCCTCTTCCTCCTCTCAGTGAGCCAAGGGAGTTTGTGGAGAACTCTGAGTGCATACAGTGCCACCCAGAGTGCCTGCCTCAGGCCATGAACATCACCTGCACAGGACGGGTAAGAG
AMPL184173	chr7	EGFR	55232905	55232934	55233130	55233153	AAGTTACTTCCATTTTGAAAGAGAAAAGA	GTTCTCCTTCACTTTCCACTCAC	AAGAGACATGCATGAACATTTTTCTCCACCTTGGTGCAGGGACCAGACAACTGTATCCAGTGTGCCCACTACATTGACGGCCCCCACTGCGTCAAGACCTGCCCGGCAGGAGTCATGGGAGAAAACAACACCCTGGTCTGGAAGTACGCAGACGCCGGCCATGTGTGCCACCTGTGCCATCCAAACTGCACCTACGG
AMPL184174	chr7	EGFR	55235981	55236008	55236222	55236250	GAATAGATGTGCATCAGTATCTCTGCA	GAGACTAAAGTCAGACAGTGAAGATTTA	TCAATATCTCTATATCAGTATCTCTGTGTCAGTGAGCATATGTTGCTGGGCTTAGGGGAGGTCCAGAAAGTGATTGGGTTTTGGCATTTTCAATACACTTACTTTGTATAAGAAATAGTTTGCCAAATATAGAAAGAGGGGATTTAGTCAAGATTTAAATTAAAAATGTTAGTGGTCATTTTTCTAATGTCTTTCTATTTTTTCCCAGGTCCTAA
AMPL115598	chr7	EGFR	55237985	55238005	55238235	55238254	TCCATCTTTCTCCAGGCCAG	ACGTGAAGGCATGAGGCTC	GAAATGAGAGTCTCAAAGCCATGTTATTCTGCCTTTTTAAACTATCATCCTGTAATCAAAGTAATGATGGCAGCGTGTCCCACCAGAGCGGGAGCCCAGCTGCTCAGGAGTCATGCTTAGGATGGATCCCTTCTCTTCTGCCGTCAGAGTTTCAGCTGGGTTGGGGTGGATGCAGCCACCTCCATGCCTGGCCTTCTGCATCTGTGATCATCACGGCCTCCTCCTGCCACT
AMPL184176	chr7	EGFR	55238667	55238696	55238916	55238936	AAATATTTGCTGAGTGAATGAACAAATGA	TCCATGTGACACAGAGCTGT	ATAAATGCATAATAAATAATTAACCACCAATCCAACATCCAGACACATAGTGATTTTAATTATTTAAGAGTAGTTTAGCATATATTGCTTTATGATTTAATTAAAAATCTCCAAAATATATGCCAAAGAAGTAGAATGAGAAAAATGTATATTTCTCTTTCACTTCCTACAGATGCACTGGGCCAGGTCTTGAAGGCTGTCCAACGAATGGGTAAGTGTTC
AMPL115600	chr7	EGFR	55240623	55240644	55240852	55240870	CCATGGAATCTGTCAGCAACC	TTGTTCCTGTCGGGGTGC	TCACCCTTCCTTGTTCCTCCACCTCATTCCAGGCCTAAGATCCCGTCCATCGCCACTGGGATGGTGGGGGCCCTCCTCTTGCTGCTGGTGGTGGCCCTGGGGATCGGCCTCTTCATGCGAAGGCGCCACATCGTTCGGAAGCGCACGCTGCGGAGGCTGCTGCAGGAGAGGGAGGTGAGTGCCAGTCCTGGGTGGGCTCAGGAGCCCTC
AMPL115601	chr7	EGFR	55241564	55241584	55241777	55241797	CATGGTGAGGGCTGAGGTGA	TCCCCACCAGACCATGAGAG	CCCTTGTCTCTGTGTTCTTGTCCCCCCCAGCTTGTGGAGCCTCTTACACCCAGTGGAGAAGCTCCCAACCAAGCTCTCTTGAGGATCTTGAAGGAAACTGAATTCAAAAAGATCAAAGTGCTGGGCTCCGGTGCGTTCGGCACGGTGTATAAGGTAAGGTCCCTGGCACAGGCCTCTGGGCTGGGCCGCAGGGC
AMPL115602	chr7	EGFR	55242266	55242288	55242513	55242535	CAGCAATATCAGCCTTAGGTGC	ACACAGCAAAGCAGAAACTCAC	GGCTCCACAGCCCCAGTGTCCCTCACCTTCGGGGTGCATCGCTGGTAACATCCACCCAGATCACTGGGCAGCATGTGGCACCATCTCACAATTGCCAGTTAACGTCTTCCTTCTCTCTCTGTCATAGGGACTCTGGATCCCAGAAGGTGAGAAAGTTAAAATTCCCGTCGCTATCAAGGAATTAAGAGAAGCAACATCTCCGAAAGCCAACAAGGAAATCCTCGAT
AMPL30382	chr7	EGFR	55248951	55248969	55249172	55249194	CGAAGCCACACTGACGTG	CCGTATCTCCCTTCCCTGATTA	CCTCTCCCTCCCTCCAGGAAGCCTACGTGATGGCCAGCGTGGACAACCCCCACGTGTGCCGCCTGCTGGGCATCTGCCTCACCTCCACCGTGCAGCTCATCACGCAGCTCATGCCCTTCGGCTGCCTCCTGGACTATGTCCGGGAACACAAAGACAATATTGGCTCCCAGTACCTGCTCAACTGGTGTGTGCAGATCGCAAAGG
AMPL115604	chr7	EGFR	55259340	55259360	55259567	55259589	GACCCTGAATTCGGATGCAG	TGACCTAAAGCCACCTCCTTAC	AGCTTCTTCCCATGATGATCTGTCCCTCACAGCAGGGTCTTCTCTGTTTCAGGGCATGAACTACTTGGAGGACCGTCGCTTGGTGCACCGCGACCTGGCAGCCAGGAACGTACTGGTGAAAACACCGCAGCATGTCAAGATCACAGATTTTGGGCTGGCCAAACTGCTGGGTGCGGAAGAGAAAGAATACCATGCAGAAGGAGGCAAA
AMPL184182	chr7	EGFR	55260292	55260312	55260534	55260561	CTGAAATCCCCTGTTGCCGG	CTCATTAGCATCAGGATTATGACTCAC	GAGGAGGCGCCGGGCCTGGGGGACGGGTCCTGGGGTGATCTGGCTCGTCTGTGTGTGTCACTCGTAATTAGGTCCAGAGTGAGTTAACTTTTTCCAACAGAGGGAAACTAATAGTTGTCTCACTGCCTCATCTCTCACCATCCCAAGGTGCCTATCAAGTGGATGGCATTGGAATCAATTTTACACAGAATCTATACCCACCAGAGTGATGTCTGGAGCTACG
AMPL115606	chr7	EGFR	55266326	55266353	55266556	55266575	TAACCAGTAATGATGACTAAAGCAAGG	AGACCCACCAGTCACTCAC	GATTGTGATTGTTCATTCATGATCCCACTGCCTTCTTTTCTTGCTTCATCCTCTCAGGGGTGACTGTTTGGGAGTTGATGACCTTTGGATCCAAGCCATATGACGGAATCCCTGCCAGCGAGATCTCCTCCATCCTGGAGAAAGGAGAACGCCTCCCTCAGCCACCCATATGTACCATCGATGTCTACATGATCATGGTCAAGT
AMPL115607	chr7	EGFR	55267861	55267886	55268106	55268129	AGACAGAAAAGTCTACCACAAAGAC	GAAGCACAGACTGCAATTTGTAC	TTGGTTCTTTCATCACTTATTTGACTGGAAGTGTCGCATCACCAATGCCTTCTTTAAGCAATGCCATCTTTATCATTTCTTCCAGTGTTCTAATTGCACTGTTTTTTCTCATTCCTTCCCCAGGCTGGATGATAGACGCAGATAGTCGCCCAAAGTTCCGTGAGTTGATCATCGAATTCTCCAAAATGGCCCGAGACCCCCAGCGCTACCTTGTCATTCAG
AMPL184185	chr7	EGFR	55268826	55268850	55269048	55269075	AAGTGGAATAGCATCTCTACGGGC	AGAGAGAGAGAGACAGAGATTTCATAC	CATTCTAATAGCCTCAAAATCTCTGCACCAGGGGGATGAAAGAATGCATTTGCCAAGTCCTACAGACTCCAACTTCTACCGTGCCCTGATGGATGAAGAAGACATGGACGACGTGGTGGATGCCGACGAGTACCTCATCCCACAGCAGGGCTTCTTCAGCAGCCCCTCCACGTCACGGACTCCCCTCCTGAGCTCTCTG
AMPL184186	chr7	EGFR	55269243	55269275	55269486	55269512	TTTTAGGTCCACTATGGAATGTAATTAAATCA	AGCTGTAAATTCTGGCTTATAAGGTG	AAACTAAACCTAGTTGCTCTAAAACTAACGATTAAGACAAAAATTAAACACCTTCACAATATACCCTCCATGAGGCACACCACCTGCATTCAGGAAAAGTGGATGAGATGTGGTACAAGCATTCCATGGGCAACTTCTCTGTTTCTTTTTCAGAGTGCAACCAGCAACAATTCCACCGTGGCTTGCATTGATAGAAATGGGGTATGTATGAA
AMPL115610	chr7	EGFR	55270209	55270228	55270446	55270465	GCTGCAAAGCTGTCCCATC	ACGCCCTTCACTGTGTCTG	AAGGAAGACAGCTTCTTGCAGCGATACAGCTCAGACCCCACAGGCGCCTTGACTGAGGACAGCATAGACGACACCTTCCTCCCAGTGCCTGGTGAGTGGCTTGTCTGGAAACAGTCCTGCTCCTCAACCTCCTCGACCCACTCAGCAGCAGCCAGTCTCCAGTGTCCAAGCCAGGTGCTCCCTCCAGCATCTCCAGAGGGGGAAACAGTGGCAGATTTG
AMPL184188	chr7	EGFR	55272760	55272785	55273010	55273029	CCATTACTTTGAGAAGGACAGGAAA	CGGGGTTCAGAGGCTGATT	GAACCCACTTTCTTTTGCAGCAACAGCAAGAGGGCCCTCCCGAGGCTCCTGCTCCCTGTCATAAGTCTCCTTGTTGAGGACATTCACAGGGTTCAGAACCCagggatcctgcatgggatggtgctttgctgattacttcacctctgatttctttccactttcagaATACATAAACCAGTCCGTTCCCAAAAGGCCCGCTGGCTCTGTGCAGAATCCTGTCTATCAC
AMPL115612	chr7	EGFR	55273032	55273052	55273268	55273286	CCCAGCAGAGACCCACACTA	TTGTGGCGCGACCCTTAG	CCAGGACCCCCACAGCACTGCAGTGGGCAACCCCGAGTATCTCAACACTGTCCAGCCCACCTGTGTCAACAGCACATTCGACAGCCCTGCCCACTGGGCCCAGAAAGGCAGCCACCAAATTAGCCTGGACAACCCTGACTACCAGCAGGACTTCTTTCCCAAGGAAGCCAAGCCAAATGGCATCTTTAAGGGCTCCACAGCTGAAAATGCAGAATAC
AMPL184195	chr7	SMO	128846218	128846238	128846428	128846448	GACTGGTAGGAACGGGAGAC	CTGGCCTGGTCTTCACTCAC	CTGGATGGGGTGAGTTTGAGGGAGGGGGCCAGTAACCCACCTTCTGTCCCACCCCTTCCTGCTGCAGGTGGATGGGGACTCTGTGAGTGGGATTTGTTTTGTGGGCTACAAGAACTACCGATACCGTGCGGGCTTCGTGCTGGCCCCAATCGGCCTGGTGCTCATCGTGGGAGGCTACTTCCTCATCCGAG
AMPL184198	chr7	SMO	128850203	128850223	128850433	128850453	GATGTCAGGCCAATGTGACC	AAGATGGGGTCCCAAGGCTG	ATCGGGCTGCCCACCAAGCAGCCCATCCCTGACTGTGAGATCAAGAATCGCCCGAGCCTTCTGGTGGAGAAGATCAACCTGTTTGCCATGTTTGGAACTGGCATCGCCATGAGCACCTGGGTCTGGACCAAGGCCACGCTGCTCATCTGGAGGCGTACCTGGTGCAGGTGGGCATGGCAGCCAGCCCCTCCTGCCCTGCCCGCCTCACCCT
AMPL184203	chr7	BRAF	140426076	140426100	140426316	140426339	TTTTGTTGAAGAAACACTGGCAGC	TAGCTCTTGTCCTCCCTCTACAG	AGAGAATTCTGGTTCCTAAAACATTCTTTCCTCTTTTGTTGGATGGGAAATTCCATTCTGTTCCACATCAGCTTATGCATTGGAAATTTTGTATCTTTAAAAAAAGATTTGAGGAACAGAACTGTGTTTTGATGTTAACAAATTGTACGAACACAAGACTTAAGAAATAAGAGCAGATGCTGCCATGATGGTGGCTACTTGAAGGCTGCAAATTCTC
AMPL184204	chr7	BRAF	140434340	140434372	140434550	140434572	TATGTTCATTTATTTTCCTTTTGTTGCTACTC	AGATTCTCGCCTCTATTGAGCT	TCCTGAACTCTCTCACTCATTTGTTTCAGTGGACAGGAAACGCACCATATCCCCCTGCCTGGATGGGTGTTTTTGGAGAAGCACAAGCATATAGACTAAAATCCTCTGTTTGGAAACCAGCCCGATTCAAGGAGGGTTCTGATGCACTGCGGTGAATTTTTGGCAATGAGCGGGCCAGC
AMPL184205	chr7	BRAF	140439546	140439572	140439760	140439792	AAGTGCTCAGAAATCTGTCTATGAAT	ACTTATCTACAAGGTTGAATTATTTCCCTTTT	GTTAGTCTGTTCTTTTGGATAGCATGAAGCTTTTACTTACTTGGGGAAAGAGTGGTCTCTCATCTCTTTTCTTTTTGAGGCACTCTGCCATTAATCTCTTCATGGCTTTTGGACAGTTACTCCGTACCTTACTGAGATCTGGAGACAGGTATCCTCGTCCCACCATAAAAATTATCTGGAGAGAGAAAA
AMPL184206	chr7	BRAF	140449002	140449031	140449218	140449251	TACCCAGGAGTTAACACTTATTTTCTACA	GTGAAGAATATTTTTCTTTGTATGTTCTAACAG	ACTGGAGCCTTGTATATAGACGGTAAAATAAACACCAAGACGTGGTAAATATTTACCTGGTCCCTGTTGTTGATGTTTGAATAAGGTAACTGTCCAGTCATCAATTCATACAGAACAATTCCAAATGCATATACATCTGACTGAAAGCTGTATGGATTTTTATCTTGCATTCTGATGACTTCTGGTGC
AMPL115641	chr7	BRAF	140452951	140452979	140453193	140453220	TGATTTTTGTGAATACTGGGAACTATGA	TGTTTTCCTTTACTTACTACACCTCAG	AAATACTATAGTTGAGACCTTCAATGACTTTCTAGTAACTCAGCAGCATCTCAGGGCCAAAAATTTAATCAGTGGAAAAATAGCCTCAATTCTTACCATCCACAAAATGGATCCAGACAACTGTTCAAACTGATGGGACCCACTCCATCGAGATTTCACTGTAGCTAGACCAAAATCACCTATTTTTACTGTGAGGTCTTCATGAAGAAATATAT
AMPL184208	chr7	BRAF	140453799	140453821	140454040	140454068	TTGTCGAGAAACCAAAAGCAGG	CCCTACTCAGGTTAAAATGATGTTTTGT	CTGTGGTATCCTGCTCTCCTATACATGCATGCACAATCCTTTATTAATTCTCTTTACAGTATATCGAACTTAGCATGAAAACTGTTTTTACATAATGTGAAGACAAAATGCAGAAGAAAAAGTCAGGATGTTTTCAAACTTCGCAGACAAATTTCAGGAAGGATACTATTACTCTTGAGGTCTCTGTGGATGATTGACTTGGCGTGTAAGTAACTGAAAA
AMPL184209	chr7	BRAF	140476680	140476709	140476888	140476918	AATTTACAAGACATTTAACGAATGGAACT	TAATGTTTACTGTCACATTTCTTTGTACAG	TACTCCATGCCCTGTGCAGTCTGTCGTGCAATATCTATAAGTTTGATCATCTCAAATTTGGTCTCAATGATATGGAGATGGTGATACAAGCTGGAGCCCTCACACCACTGGGTAACAATAGCCAGTTGTGGCTTTGTGGAATAGCCCATGAAGAGTAGGATATTCACATGTCGTGTTTTC
AMPL151996	chr7	BRAF	140477649	140477680	140477879	140477903	AAAATATACTCAGACATACTCTGTTTCTACA	GACACTTGGAGTAACAATTGCCTT	AATTTATTCATTTTGAGTAAATCTGTAAAGCTAATAGTTGCTACCACTGGGAACCAGGAGCTAATAAAAATAACTTCTTTCTCTGGAAAAGAGTAATTCACACAAGCTCACCTGAGTACTCCTACTTCATTTTTGAAGGCTTGTAACTGCTGAGGTGTAGGTGCTGTCACATTCAACATTTTCACTGCCACATCACCTAA
AMPL154442	chr7	BRAF	140481317	140481350	140481510	140481535	AAAGTTGTTAAACATATCCTATTATGACTTGTC	TTCTGTTTGGCTTGACTTGACTTTT	ACAATGTCACCACATTACATACTTACCATGCCACTTTCCCTTGTAGACTGTTCCAAATGATCCAGATCCAATTCTTTGTCCCACTGTAATCTGCCCATCAGGAATCTCCCAATCATCACTCGAGTCCCGTCTACCAAGTGTTTTCTTGATAAAAACAGTAA
AMPL184212	chr7	BRAF	140482756	140482782	140482977	140483005	TTACATTTGGCTGTGACTTCTAAGAA	CATACTTGCTCCTCCTTAATGTATACAT	GAAAGAATTCAGAGAAAAAAAGATATCATATACTCTTACCATTCGATTCCTGTCTTCTGAGGATGAAGATGACTTCCTTTCTCGCTGAGGTCCTGGAGATTTCTGTAAGGCTTTCACGTTAGTTAGTGAGCCAGGTAATGAGGCAGGGGGGGTAGCAGACAAACCTGTGGTTGATCCTAAATTAGTGAAAAGAAAA
AMPL184213	chr7	BRAF	140487179	140487211	140487401	140487434	TTTTATTAGAGGTAAATGACAAACACTACAGA	TCTGATTATATGCTTGCTTGGAATAAATATACA	AAAACAAAAAAATTTTGGGTTTCTCTACACATTTTTCTCTGTGTCTGTTACTTGAAAGAGGCAAGTATAAAGGAAATAAGCAGCAAAGCAATTGCAGTTTCCTTGAGTTTTTAAAAAAACCTGAAATCACTACTTACCTCCATCACCACGAAATCCTTGGTCTCTAATCAAGTCCTACAAATAAATAGTAA
AMPL115648	chr7	BRAF	140494078	140494105	140494272	140494302	TTTTTAGTTCTAGCAATGCTGGATACT	CTGAATCTTATCTTCCAATGACTTCATTTT	TACATCAATATTGACAGGTTCTATTGTGTTTATATGCACATTGGGAGCTGATGAGGATCGGTCTCGTTGCCCAAATTGATTTCGATGATCTTCATCTGCTGGTCGGAAGGGCTGTGGAATTGGAATGGATTTTGAAGGAGACGGACTGGTGAGAATTTGGGGCCTGGA
AMPL184215	chr7	BRAF	140500054	140500087	140500281	140500305	GTCCTTAATTTAACAATTTAAACATTGGAAAGG	GGTTTGTTTTGTTTTGCCTCACAG	TTTCTAATTAACCAGGAGATCCAAAAGAAAGCGGTTCAAGTAGCATGTCGCCCAAGAGCAGAAGTCAAACCATACCCAATAGAGTCCGAGGCGGGTGCGGAAGGGGATGATCCAGATGTTAGGGCAGTCTCTGCTAAGGACGCCTCTTCCTGTGGTATTGGGTGGTGTTCAAAGAACTTGGAGACAAACAGCAAA
AMPL184216	chr7	BRAF	140501168	140501200	140501389	140501418	GTGTAAAATGGTAGGTAGAAAAGAGATATTTT	AGTTTCTAGAAAGTTTTCTTGTGAGTTTT	TGGATTACTTACTCAAGTTGGTCATAATTAACACACATCAGTGGAACTTCTGTACTACAACGCTGGTGAAATTTATAACCACATGTTTGACAGCGGAAACCCTGGAAAAGCAGCTTTCGACAAAAGTCACAAAATGCTAAGGTGAAAAACGTTTTTCGTACCTGCAAAGTAAAAAATCACAGAGATTTCA
AMPL115651	chr7	BRAF	140507623	140507650	140507867	140507892	GAAAACAACTGATTTCAACTCAGGTAA	CCAAGAAAGGCTTGTGTCTACATTT	AATGTCAGTTCCAAAATTACTCATCCATATTTCACATTCCCTAAATAAAAATTCATTCATTAAAATCTAAACATTTTTGACATTTCAAAAAAAAATGTAAAGATACATACAAAGTTGTGTGTTGTAAGTGGAACATTCTCCAACACTTCCACATGCAATTCTTCTCCAGTAAGCCAGGAAATATCAGTGTCCCAACCAATTGGTTTCTTCTCTCTGAA
AMPL184218	chr7	BRAF	140508576	140508605	140508798	140508831	TTTTCCTAAAGTACACTTTCAATTCCCTA	CCTTTACCTCTTATCAATATATTTATGATACCA	GGTTTTGGTAAAGATCCTAAGAAAACTTCAAAGTTTAATGTGTGATTTTCTTTTTAAACAAAATTTCACGTCACATACAAACCATACCCATCCTGAATTCTGTAAACAGCACAGCACTCTGGGATTAGACCTCTCATCATCAGTGCTTTCTTTAGACTGTCTCGGACTGTAACTCCACACCTTGCAGGTACCTA
AMPL115653	chr7	BRAF	140534399	140534419	140534634	140534654	ACTGACTCACCACTGTCCTC	AGCAAGCTAGATGCACTCCA	TGTTTGTTGGGCAGGAAGACTCTAACGATAGGTTTTTGTGGTGACTTGGGGTTGCTCCGTGCCACATCTGTGGGATTTTGAAAAACTGAAAGAGATGAAGGTAGCACTGAAAGGCTAGAAGAGGAAGAAGATGTAACGGTATCCATTGATGCAGAGCTAGAAACAGAAAAATCAGTTCCGTTCCCCAGAGATTCCAATAACTGTTGTTCTCTTTGT
AMPL184220	chr7	BRAF	140549879	140549912	140550063	140550096	AAAATTACTAGATATGATACTCAAAAGCTTACC	CTGTGATGTAGTTGTCTATGTTAAAATATTTCT	TCCAGATATATTGATGGTGGATTATGCTCCCCACCAAATTTGTCCAATAGGGCCTCTATATGTTCCTGTGTCAACTTAATCATTTGTTTGATATTCCACACCTAAAAAATATTTCAAAAGAATTTAAATAAAAATCACTTAGTATATGAATT
AMPL75212	chr8	FGFR1	38269887	38269906	38270112	38270136	GCTCTACCCCGTGGCTATT	TCCTTGTAACCTCTTCTTCCTAGG	CCTAGGTAGGTGCCCCCTCCCCAGCCCAACCCCACCGGTTTCCTTGGAGGAAACCATCCATGGTCGATGGCTGCTGGGCCTTGACTCTCTGCCCAGCGCCTCTACTGCATGGATGGGGTTCCTGCCCTCGAAGCAGACATCTTCTTTTTCTGACTTTCCAAAAGCAGCGGAGAGGCAGGAGGTGCGTCGTGAGGTCTGGGTGCAGGA
AMPL160273	chr8	FGFR1	38271092	38271112	38271321	38271341	GTGGGTGAGGGTTACAGCTG	TTCCTCTCGCCCATCACAGG	ACGGTGGAGTCTGGGGAGGGCGTGTGGGTGGCAGTCAGCGGCGTTTGAGTCCGCCATTGGCAAGCTGGGCTGGGTGTCGGGGCAGGCAGGGCTCCTCGGGCAGCGGCTCATGAGAGAAGACGGAATCCTCCCCTGAGGAGCACGTAGAGCTCCGGGTGTCGGGAAAGCTGGGGGAGTACTGGTCCAGGGGCATGGACAGGTCCAGGTACT
AMPL160274	chr8	FGFR1	38271649	38271669	38271818	38271838	CCGACATCTCCTCGGGCTTA	TAACACCCTGTGGCTCTCCG	CAGCTCGTTGGTGCAGTTACTGGGCTTGTCCATGCGGTGACCCTCCTTCAGCAGCTTGAAAAGTTCCTCCACAGGCACACCGGGGTATGGGGAGCCGCCCAGAGTGAAGATCTCCCACAGGAGCACCCCGAAAGACCACCTGCAAATGGG
AMPL160275	chr8	FGFR1	38271901	38271924	38272150	38272170	CATGGAGAACAGATCAGCCTTTC	AACCTCCCCTGTGCTGCTTT	AACATCTGGAGCAGAGGGAATGGCCACAGACAATGTTTTGTTTTTCTCTCTGGGGCAGAAAGAGGACTCCTCAGTCCAGGGAGAAAGCAGGACTCTACAGTGCTAGAAGCTCTCTATCCCACACCTCCCTGGCAATTGCTATTACAAACTCACACATCACTCTGGTGGGTGTAGATCCGGTCAAATAATGCCTCGGGTGCCATCCACTTCACAGGCAGTCGGCCCTG
AMPL160276	chr8	FGFR1	38272252	38272273	38272483	38272501	TCTCAGATGAAACCACCAGCA	CTAGTTGCATGGGTGGCG	CAGGGCGGCCTTGTCGGCACTCACGTTGGTTGTCTTTTTATAGTAGTCGATGTGGTGAATGTCCCGTGCGAGGCCAAAGTCTGCTATCTTCATCACATTGTCCTCTGTCACCAGGACATTCCTGGCTGCCAGGTCTCGGTGTATGCACTGAggaaggaggaagggagagcgggaggcggggaggtgagggagCTGGAAGGCTCTGGGCGGC
AMPL11990	chr8	FGFR1	38273356	38273376	38273583	38273603	GCATTACCCAGGGGAGCCTT	ATGGCCTCTTCTCCTGTGCC	CAGGTTCCACACCTTCTTGGAGGCCAGATACTCCATGCCTCGGGCCACCTGGTAGGCGCAGGACACCAGGTCCTTGGAGGAGAGCTGCTCCTCTGGGTTGTGGCTGGGGTTGTAGCAGTATTCCAGCCCTGGGGGCCTCCGGGCCTGCAGGTACTCCCGCAGGTTGCCCTTGGAGGCATACTCCACGATGACATACAAGGGACCTGCA
AMPL160657	chr8	FGFR1	38274703	38274723	38274934	38274962	TGCCAAAGCAGCCTCTCTTA	TAAATGAGTCTCAACGTGTTCTTTAAAG	ACCCCCTTCCCTAGCTGTGGCTGAGAGAGGCCTTGGGACTGATACCCCAGCTCAGATCTTCTCCCCGCTGGGCAGGGAAAGCCAGTCTGGCCGGCACCCACCATCCTGCGTGCAGGCCCCCAGCAGGTTGATGATATTCTTATGCTTCCCGATCATCTTCATCATCTCCATTTCTGAGATCAGGTCTGACAAGTCTTTCTCTGTTGCGTCCG
AMPL160279	chr8	FGFR1	38275288	38275308	38275515	38275535	GCAGCAAAGGCACCAGAGAA	ATGCCACTCTCTGTTTCCCC	GCTGTTCTGCTGGGCCCGAGGCCTGCTGTTTGCTTGGAATGGGACAAGATTTTCTTTGCAAGGACAGAAGCATCACTTACACTTCAACATCTTCACAGCCACTTTGGTCACACGGTTGGGTTTGTCCTTGTCCAGCCCGATAGCCTCTGCCAACACCACCTGCCCAAAGCAGCCCTCTCCCAGGGGTTTGCCTAAGACCAGTCTTTCG
AMPL160659	chr8	FGFR1	38275666	38275691	38275891	38275911	GTGTTAGTATACACACCTTCCACCA	GACCCCACTCTTCCTTGCAG	CTAGAATAGCAAGCAAGGAATGCCTTCAAAAAGTTGGGAGTCAAAGTATTATTACCTGTCCCGAGGCAGCTCCCAGCGAGGGTCTTCGGGAAGCTCATACTCAGAGACCCCTGCTAGCATGGGAGTCCCACTGGAGGAGAGCCGTGATGGCCGAACCAGAAGAACCCCAGAGTTCATGGATGCACTGGAGTCAGCAGACAC
AMPL160281	chr8	FGFR1	38277021	38277040	38277253	38277273	GCTGAGTGTGCAAATCCCC	CCCTGTTCGCACTGACTCAG	CATCTACTTTCTGTTACCTGTCTGCGCAGAGGGATGCTCTTGGCCAGCTTGTGCACAGCCATCTGGCTGTGGAAGTCACTCTTCTTGGTACCACTCTTCATCTTGTAGACGATGACCGACCCCACCATGCAGGAGATGAGGAAGGCCCCTGTGCAATAGATGATGATCTCCAGGTACAGGGGCGAGGTCATCACTGCCGGCCTCTCTTCCAGGG
AMPL160282	chr8	FGFR1	38279233	38279253	38279459	38279482	GTCTCCCCAAGCCTGGAAAT	TTTGCTTCCGTTGTCTCTTCTAG	GCATGCTCCCCCCGTGCCCGTGGCGAGGGCAGGACATCGAGAGGAGAAGTTACAGTGTGTACCTTCCAGAACGGTCAACCATGCAGAGTGATGGGAGAGTCCGATAGAGTTACCCGCCAAGCACGTATACTCCCCTGCGTCCTCAAAGGAGACATTTCTTAAGTGAAGCACCTCCATCTCTTTGTCGGTGGTATTAACTCCAGCAGT
AMPL160662	chr8	FGFR1	38281990	38282009	38282217	38282239	CAGTAGACTGGCCCACGAA	CCTCCTCTCCCATCTTCCACAG	GACTGGTGCCATGATTACCTTCAAGATCTGGACATAAGGCAGGTTGTCTGGGCCAATCTTGCTCCCATTCACCTCGATGTGCTTTAGCCACTGGATGTGCGGCTGCGGGTCACTGTACACCTTACACATGAACTCCACGTTGCTACCCAGGGCCACTGTTTTGTTGGCGGGCAACCCTGCTTGCAGGATGGGCCGGTGAGGGGACCGCT
AMPL160284	chr8	FGFR1	38283514	38283534	38283763	38283783	ACAAAGCCAAGAAGTGCCAA	CCTTTGGCATTTCCCCTCAG	TCGCTATCCTGACTCTGCCCCTAAGAAACCTGGACACCCCGGCTGTGTTCTCCAAGCCTGGCTCTTCCCACTAAACTCATTCCTCCTGCTGCCTCTGCCCTCTTACCCACGACATCCAGCTGGTATGTGTGGTTGATGCTGCCGTACTCATTCTCCACAATGCAGGTGTAGTTGCCCTTGTCAGAGGGCACCACAGAGTCCATTATGATGCTCCAGGTGGCATAACGGAC
AMPL75224	chr8	FGFR1	38285390	38285410	38285615	38285635	GGCCTCCCCTGTTCCCATTA	TCTCTCTTGGCTTTCCCCGG	CTCTAACTTTCGCATGCACACACACGTACCTTGTAGCCTCCAATTCTGTGGTCAGGTTTGAATTCTTTGCCATTTTTCAACCAGCGCAGTGTGGGGTTTGGGGTCCCACTGGAAGGGCATTTGAACTTCACTGTCTTGGCAGCCGGCACTGCATGCAATTTCTTTTCCATCTTTTCTGGGGATGTCCAATATGGAGCTACGGCTGC
AMPL160286	chr8	FGFR1	38285708	38285728	38285953	38285974	CCATCTGCCCAACACCTGTG	TGCCCCTTCTTCTTCCCATAG	AGCAGTGCCTGGCACTTAGCAGAACAGGCACCGTGACCCCATGTGCCCTCCTCTTCCTCCCCTTTCAGCCTTCCCCTCCCCTCTTAAACCCAATGCCCAGACCCAAAGGGCAGTAAGATAGGAAACAGTGTCTCACGCATACGGTTTGGTTTGGTGTTATCTGTTTCTTTCTCCTCTGAAGAGGAGtcatcatcatcatcatcatcCTCCGAGGAGGGGAGAGCAT
AMPL160287	chr8	FGFR1	38287185	38287204	38287419	38287439	GGCTTGGCTACCAACCTGA	TGGAGTCCTTCCTGGTCCAC	AACATTGACGGAGAAGTAGGTGGTGTCACTGCCCGAGGGGCTGCTGGTTACGCAAGCATAGAGGCCGGAGTCTGCGGGCACGGAGTCCTGCACCTCCACCTCCTCCCCTGTGATGCGGGTGCGGTTGCTTTCCGCCAGCTGCACCCCGTCCCGCAGCCAGTTGATGCTCTGCACATCGTCCCGCAGCCGACAGCGAAGCTGCAGCAGGTCACCGGG
AMPL160667	chr8	FGFR1	38297641	38297666	38297890	38297910	TTACAGTCTTGGTATAAACTCCCCA	TCCACCCAAACCCTTGTAGG	GAGATAAATGAGGGGGCAATTGTGGGTGGGGGAGGAACTCGGGGTGGCTTTGAAAGCAACTTAAAAGGAGCACAGAACAGCGCAGCGGGGCTCCGGGGGCCCTCTGCAGAGGTTTTTTTATTACGTATTTTGGCTTTGAAATGGAACTGAAAACTTACCTTCGGCTGGCAGGACCCGGCCAGAGTGCAGAAGCATCTCACCGAAATCCCGGGTCACAGCTGCCAT
AMPL160668	chr8	FGFR1	38314857	38314877	38315067	38315090	CCCAGCCAGCACCTTACCTT	GACCCTCCTAACTTTTGGGGTTT	GTTCAGGCAAGGTCGGGGACGGCCTAGCGGTGCAGAGTGTGGCTGTGACCAGCACAGCCCAGAAGAGGAGGCACTTCCAGCTCCACATCCCAGTTCTGCAGTTAGAGGTTGGTGACAAGGCTCCACATCTCCATGGATACTCCACAGTGAGCTCGATCCTCCTTTTCAAACTGACCCTGAGGAAAGGAAAA
AMPL160290	chr8	FGFR1	38318379	38318405	38318624	38318648	CAATCCCTTAGAAACAACTTCCTTCC	ATTCAGTCTTCATAACCACCTGTG	TTCACTGCTTGACAGATAGATGTAACCTGCAGCCTTGCAGGTGTACACAGCAGCTTCCTCCAAGACCCTGCAGCTGGTTCCCCCCGCCCCGTCTCTCCAATATCAGCTAGGCTCCTGGGATTCATGCCTGCATGCAGAGGTCCTCGGTGGGGAGCAGAGAGGGGGCACATctcagtttcccactcatcagagggggctgaaatacttgccttgcctccat
AMPL117548	chr9	CDKN2A	21968025	21968057	21968242	21968263	AAAAATGATATAAATGGACATTTACGGTAGTG	GTTTTCTTTCTGCCCTCTGCA	GGGGAAGGCATATATCTACGTTAAAAGGCAGGACATTTTTAAAAGCTCTATTTTCTAAATGAAAACTACGAAAGCGGGGTGGGTTGTGGCGGGGGCAGTTGTGGCCCTGTAGGACCTTCGGTGACTGATGATCTAAGTTTCCCGAGGTTTCTCAGAGCCTCTCTGGTTCTTTCAATCGGGGATGTC
AMPL115656	chr9	CDKN2A	21968534	21968563	21968775	21968803	GAAAACGAGTGTTATATAATGAGTCTCAG	CACATGAATAAATGAGCATCCATTTTGT	TGGTTGCTCACAATGCCAGGCGCGAAGGCGTGAAGATGTGGCCTTTCCCTTCCCGCATCCCCAGGCATCTTTTGCACCTGGTGCGGAGTGAGCCAGCCAGCTTGCGATAACCAAAGGGCGCCTCAGGCTCTGGCGCTCCTCGGCGGAATCCCGTAGCTTCCCTACGCATGCCTGCTTCTACAAACCCACAAATGGTTTCCGATCATTTCTGAA
rescue_AMP4	chr9	CDKN2A	21970968	21970986	21971207	21971230	CAGGTACCGTGCGACATC	GACCATTCTGTTCTCTCTGGCAG	GCGATGGCCCAGCTCCTCAGCCAGGTCCACGGGCAGACGGCCCCAGGCATCGCGCACGTCCAGCCGCGCCCCGGCCCGGTGCAGCACCACCAGCGTGTCCAGGAAGCCCTCCCGGGCAGCGTCGTGCACGGGTCGGGTGAGAGTGGCGGGGTCGGCGCAGTTGGGCTCCGCGCCGTGGAGCAGCAGCAGCTCCGCCACTCGGGCGCTGCCCATCATCATGAC
AMPL4077	chr9	CDKN2A	21974466	21974486	21974699	21974717	GCGTGGCTCCTCATTCCTCT	TGCCCAACGCACCGAATA	TCCTTGGCTTCCCAAGCCCCCAGGGCGTCGCCAGGAGGAGGTCTGTGATTACAAACCCCTTCTGAAAACTCCCCAGGAAGCCTCCCCTTTTTCCGGAGAATCGAAGCGCTACCTGATTCCAATTCCCCTGCAAACTTCGTCCTCCAGAGTCGCCCGCCATCCCCTGCTCCCGCTGCAGACCCTCTACCCACCTGGATCGGCCTCCGACCGTAAC
AMPL117553	chr9	CDKN2A	21994089	21994110	21994320	21994338	ACAAAACAAGTGCCGAATGCG	GCGAGAACATGGTGCGCA	CCCCGGACTTTTCGAGGGCCTTTCCTACCTGGTCTTCTAGGAAGCGGCTGCTGCCCTAGACGCTGGCTCCTCAGTAGCATCAGCACGAGGGCCACAGCGGCGGGCGCCCCTGGCGCTGCCCACTCCCCCGTGAGCCGCGGGATGTGAACCACGAAAACCCTCACTCGCGGCGGGCCGCACGCGCGCCGAATCCGGAGGGTCACCAAGAACC
AMPL184246	chr9	KLF4	110249103	110249121	110249348	110249367	GCGCCGGTTTGCTGTTCT	CTGCGGCAAAACCTACACA	CTCCAGTGATCCCGGAGATCAAGGCGATAGACTGCCCTGGGAAGCCAAGGAGGCACTGAGGAGTGTCCACTGGTAGCCTATGGGGCTGGAAGCTAACCTGGGAAGTCAAGGAGGCACTGAGGAGTGTCCACTGGTAGCCTATGGGGCTGGAAGCTAACCCCCCTCCCTTCTGCAGTTTGTCCCCCTACCTGTGTGGGTTCGCAGGTGTGCCTTGAGATGGGAACTCTT
AMPL115683	chr10	PTEN	89623768	89623786	89624009	89624029	GGTCTGAGTCGCCTGTCA	GCTTCTCCTCAGCAGCCAGA	CCATTTCCAGGGCTGGGAACGCCGGAGAGTTGGTCTCTCCCCTTCTACTGCCTCCAACACGGCGGCGGCGGCGGCTGGCACATCCAGGGACCCGGGCCGGTTTTAAACCTCCCGTgcgccgccgccgcaccccccgtggcccgggctccggaggccgccggcggAGGCAGCCGTTCGGAGGATTATTCGTCTTCTCCCCATTCCGCTGCCGCCGCTGCCAGGCC
AMPL115684	chr10	PTEN	89624038	89624056	89624282	89624305	TCGCTGCAACCATCCAGC	AGGTCAAGTCTAAGTCGAATCCA	AGCCGCCGCAGCAGCCATTACCCGGCTGCGGTCCAGAGCCAAGCGGCGGCAGAGCGAGGGGCATCAGCTACCGCCAAGTCCAGAGCCATTTCCATCCTGCAGAAGAAGCCCCGCCACCAGCAGCTTCTGCCATCTCTCTCCTCCTTTTTCTTCAGCCACAGGCTCCCAGACATGACAGCCATCATCAAAGAGATCGTTAGCAGAAACAAAAGGAGATATCAAGAGGA
AMPL115685	chr10	PTEN	89653716	89653745	89653913	89653946	AAAAGTATTCTTTTAGTTTGATTGCTGCA	GCTTAGAAATCTTTTCTAAATGAAAACACAACA	TATTTCAGATATTTCTTTCCTTAACTAAAGTACTCAGATATTTATCCAAACATTATTGCTATGGGATTTCCTGCAGAAAGACTTGAAGGCGTATACAGGAACAATATTGATGATGTAGTAAGGTAAGAATGCTTTGATTTTCTATTTCAAATATTGATGTTTATATTCA
AMPL6744	chr10	PTEN	89685075	89685107	89685314	89685344	TTTAAGAATGACATGATTACTACTCTAAACCC	GCAAGCATACAAATAAGAAAACATACTTAC	ATAGAAGGGGTATTTGTTGGATTATTTATTTTCACTTAAATGGTATTTGAGATTAGGAAAAAGAAAATCTGTCTTTTGGTTTTTCTTGATAGTATTAATGTAATTTCAAATGTTAGCTCATTTTTGTTAATGGTGGCTTTTTGTTTGTTTGTTTTGTTTTAAGGTTTTTGGATTCAAAGCATAAAAACCATTACAAGATATACAATCT
AMPL125182	chr10	PTEN	89690616	89690645	89690846	89690878	ATAATATGGGGGTGATAACAGTATCTACT	TATACAACATAGTACAGTACATTCATACCTAC	taatagaattcttgttattacatgaaataattaatgttaaacacagcataatatgtgtcacattataaagattcaggcaatgtttgttagtattAGTACTTTTTTTTCTTCCTAAGTGCAAAAGATAACTTTATATCACTTTTAAACTTTTCTTTTAGTTGTGCTGAAAGACATTATGACACCGCCAAATTTAATTGCAGAG
AMPL125183	chr10	PTEN	89692749	89692774	89692979	89693000	GAGGTTATCTTTTTACCACAGTTGC	CTCTGGTCCTTACTTCCCCAT	ACAATATCCTTTTGAAGACCATAACCCACCACAGCTAGAACTTATCAAACCCTTTTGTGAAGATCTTGACCAATGGCTAAGTGAAGATGACAATCATGTTGCAGCAATTCACTGTAAAGCTGGAAAGGGACGAACTGGTGTAATGATATGTGCATATTTATTACATCGGGGCAAATTTTTAAAGGCACAAGAGGCCCTAGATTTCT
AMPL125184	chr10	PTEN	89711793	89711824	89712016	89712042	CAGTTACCATAGCAATTTAGTGAAATAACTA	GAAGGATGAGAATTTCAAGCACTTAC	TAATGGAACATTTTTTTTCAATTTGGCTTCTCTTTTTTTTCTGTCCACCAGGGAGTAACTATTCCCAGTCAGAGGCGCTATGTGTATTATTATAGCTACCTGTTAAAGAATCATCTGGATTATAGACCAGTGGCACTGTTGTTTCACAAGATGATGTTTGAAACTATTCCAATGTTCAGTGGCGGAACTTGCA
AMPL125185	chr10	PTEN	89717557	89717580	89717776	89717806	ACAGTTAAAGGCATTTCCTGTGA	TATTTCTCCCAATGAAAGTAAAGTACAAAC	AATAATACTGGTATGTATTTAACCATGCAGATCCTCAGTTTGTGGTCTGCCAGCTAAAGGTGAAGATATATTCCTCCAATTCAGGACCCACACGACGGGAAGACAAGTTCATGTACTTTGAGTTCCCTCAGCCGTTACCTGTGTGTGGTGATATCAAAGTAGAGTTCTTCCACAAACAGAACAAGATGCTAAAAAAG
AMPL6749	chr10	PTEN	89720649	89720673	89720874	89720902	AGGACAAAATGTTTCACTTTTGGG	CCCCACAAAATGTTTAATTTAACTGACC	TAAATACATTCTTCATACCAGGACCAGAGGAAACCTCAGAAAAAGTAGAAAATGGAAGTCTATGTGATCAAGAAATCGATAGCATTTGCAGTATAGAGCGTGCAGATAATGACAAGGAATATCTAGTACTTACTTTAACAAAAAATGATCTTGACAAAGCAAATAAAGACAAAGCCAACCGATACTTTTCTCCAAATTTTAA
AMPL115692	chr10	PTEN	89725000	89725027	89725235	89725263	TGAGTCATATTTGTGGGTTTTCATTTT	TCATGGTGTTTTATCCCTCTTGATAAAA	AAATTTTCTTTCTCTAGGTGAAGCTGTACTTCACAAAAACAGTAGAGGAGCCGTCAAATCCAGAGGCTAGCAGTTCAACTTCTGTAACACCAGATGTTAGTGACAATGAACCTGATCATTATAGATATTCTGACACCACTGACTCTGATCCAGAGAATGAACCTTTTGATGAAGATCAGCATACACAAATTACAAAAGTCTGAATTTTT
AMPL184257	chr10	SUFU	104263851	104263870	104264078	104264100	AGTGCTCTCCCCGTCGTTT	AGAGCATACCAGTACTTGACGA	GCCCTCTCCAGTTCCCCCAGTGCCTGCCCTACGCACCCCGATGGCGGAGCTGCGGCCTAgcggcgcccccggccccaccgcgcccccggcccctggcccgactgcccccccggccTTCGCTTCGCTCTTTCCCCCGGGACTGCACGCCATCTACGGAGAGTGCCGCCGCCTTTACCCTGACCAGCCGAACCCGCTCCAGGTTACCGCTA
AMPL184258	chr10	SUFU	104268862	104268889	104269060	104269084	CCTTAGCTTGACATTGTCTGATTTCCA	AAAGAACAGGTGGCATATACTCAC	GGCTTACACTAACACCCCTGTGTTTTGTTTTTTGCAGGTTGGGTGGCCCAGACCCCTTGGACTATGTTAGCATGTACAGGaatgtggggagcccttctgctaacatccccgagcactggcactacatcagcttcggcctgagtgatctctatggtgacaacagagtccaTGA
AMPL184259	chr10	SUFU	104309651	104309678	104309880	104309900	GAGAACTTTAGACTTTCAAGAGAGTGT	AAAAGGACCAGCACAGCAGC	TTTTCCTAAGGTAATTGAGCTTAAAACACTTGCTTTTTATGTCTTTCAGGTTTACAGGAACAGATGGACCTAGTGGTTTTGGCTTTGAGTTGACCTTTCGTCTGAAGAGAGAAACTGGGGAGTCTGCCCCACCAACATGGCCCGCAGAGTTAATGCAGGGCTTGGCACGATACGTGTTCCAGTCAGGTAGGAGGCCAGGGCTG
AMPL184260	chr10	SUFU	104352261	104352281	104352490	104352509	GCTAGTGAGATCCCAGCCCA	TTGAGCCAGCGTCCAACCT	GATTCCAGGCCTGGATCTGGGGCCTTGAACAATGAGGATCCTTGTATCTCTCCCACAGAGAACACCTTCTGCAGTGGGGACCATGTGTCCTGGCACAGCCCTTTGGATAACAGTGAGTCAAGAATTCAGCACATGCTGCTGACAGAGGACCCACAGATGCAGCCCGTGCAGACACCCTTTGGGGTAGTTACCTTCCTCCAGGTGAGGCAC
AMPL184261	chr10	SUFU	104353232	104353256	104353478	104353498	CCTCCTAAGGGAATCATCCAATCT	CACCTTGCATGGGTACTCAC	TGGCTGCACCAGCTCCTGAGCACAGATCCTGCCTGTGGTCTCCCAACTGGAGGTGACTCAGAGAGCCTGGGTAGCTGACCTTCTTGGGGTGGGGGGTGGCCATTAACACACAATGGGCTTTCTATCCTGGGCCTCAGATCGTTGGTGTCTGCACTGAAGAGCTACACTCAGCCCAGCAGTGGAACGGGCAGGGCATCCTGGAGCTGCTGCGGACAGTGCCTAT
AMPL96463	chr10	SUFU	104353598	104353618	104353822	104353846	AGGGCTTCCTGACGACTCAC	AGGTTTTCCTCACTCAAGACATAC	TCCCTGACAGTCCCTGACCACGAACTATTCCCCTGTGTCCTAGGCCTGGGGCAGCAAACAGGGCAGGCTGTAGGCCCAGCCCATCAGCCCCAGACCCTCAGTTACCATTGTATCCCCTTTCCTTGTCCACAGTGCTGGCGGCCCCTGGCTGATAACTGACATGCGGAGGGGAGAGACCATATTTGAGATCGATCCACACCTGCAA
AMPL184263	chr10	SUFU	104356821	104356841	104357050	104357070	CAGTGGCTGAAAGGGTGGTC	TGCTGAGTGATGGCTCCCAC	ACCTTGGGTCACCAGTTCTCTGAAAGAACTCTGGCTCTTTGGTTCTTTTCAAGCAGGAGAGAGTTGACAAAGGCATCGAGACAGATGGCTCCAACCTGAGTGGTGTCAGTGCCAAGTGTGCCTGGGATGACCTGAGCCGGCCCCCCGAGGATGACGAGGACAGCCGGAGCATCTGCATCGGCACACAGCCCCGGCGACTCTCTGGCAAAG
AMPL184264	chr10	SUFU	104359052	104359072	104359301	104359321	CTGGATGCGTAGAGTGGGCT	AGGGACACTGGGGAACTTAC	CAGGACTGGCCAGCGTGGTAGTTTTTCTTAGCACCTCTGCTGAGCCAGGTTTCAAGAGCGGGGTGAGAATTGCTGGGAGCCCACTGGGCCACTGGGCAACTTAGTGGTGTCGTTGCAGACACAGAGCAGATCCGGGAGACCCTGAGGAGAGGACTCGAGATCAACAGCAAACCTGTCCTTCCACCAATCAACCCTCAGCGGCAGAATGGCCTCGCCCACGACCGGGCCCC
AMPL184265	chr10	SUFU	104374949	104374969	104375169	104375189	CAGCTGGAGACTCCCATCTT	TAAACTGTGTGGCAGGGCTG	GCTCCTCCCTGAGCTTTTCACCTTGTGCCGAACCTTTTCCTGTGCTTGCTTCACAGGAGCCGCAAAGACAGCCTGGAAAGTGACAGCTCCACGGCCATCATTCCCCATGAGCTGATTCGCACGCGGCAGCTTGAGAGCGTACATCTGAAATTCAACCAGGAGTCCGGAGCCCTCATTCCTCTCTGCCTAAGGTGAGCGAGA
AMPL184266	chr10	SUFU	104376983	104377003	104377199	104377222	GCCTGCTGTGCTTGGAACTG	TGAAAGGAAGGAGGGAGAAGAAA	TTTCCAAGCCCAGCTCCTCACTGTCTCCATGTTCCCATCTCCAGGGGCAGGCTCCTGCATGGACGGCACTTTACATATAAAAGTATCACAGGTGACATGGCCATCACGTTTGTCTCCACGGGAGTGGAAGGCGCCTTTGCCACTGAGGAGCATCCTTACGCGGCTCATGGACCCTGGTTACAAGTGAGAAGGCCCTT
AMPL184267	chr10	SUFU	104378616	104378636	104378828	104378848	GCTGAGGAGGCTGGAGGTAA	GCAGAGCTCCGAGGATAGGT	GGACAAGCCCCTGAGAGTTCACAGGTCATCATTCCCAAGTGTCCTCAGGTAGCgtgtgtgtgtgtgtgtgtgtgtgtgtgtgtgtgtgtgtgtgtgtgtgtAATGTTCAAGCACGTTTTCCTGGGACAGTCGGGACTGGGGCCTCCCCAAACTGCAGAATCTACCCAGTTATGTTTGACATCCTCAGCTCTGA
AMPL184268	chr10	SUFU	104386777	104386797	104387000	104387025	GGGGACAGGCCTCAAACACT	GTCAGGAAAAGTCAAACAAGCTTAC	TCCCTGTGTCCCTTGAACAGATCACAGTGAGCTCATCTCTCCTCCATGGTCAGAAGAGAGGTATAACGCTTGGTGGTTGGCAAAAAGATCATACATTTAAAAATAATAATAAAAGCCTGCCTTGTGCCTTCACAGATTCTGTTGACCGAAGAGTTTGTAGAGAAAATGTTGGAGGATTTAGAAGATTTGACTTCTCCAGAGGAA
AMPL184269	chr10	SUFU	104389712	104389732	104389947	104389967	GGCCTGTCCTATCCCTAGCT	AAGTCACTGGGGAGCAGCTG	CCCCGGGGACAGGCCTGGGCAATCTCTGGAAAGACCACGGTGTATTCTGCTAACCACTCACACTCCTGGTCTGTGCTTGCTCCCTCCACAGTTCAAACTTCCCAAAGAGTACAGCTGGCCTGAAAAGAAGCTGAAGGTCTCCATCCTGCCTGACGTGGTGTTCGACAGTCCGCTACACTAGCCTGGGCTGGGCCCTGCAGTGGCCAGCAGGGAGCC
AMPL117565	chr12	KRAS	25380135	25380168	25380346	25380369	AATGTCAGCTTATTATATTCAATTTAAACCCAC	AGACTGTGTTTCTCCCTTCTCAG	CTATAATGGTGAATATCTTCAAATGATTTAGTATTATTTATGGCAAATACACAAAGAAAGCCCTCCCCAGTCCTCATGTACTGGTCCCTCATTGCACTGTACTCCTCTTGACCTGCTGTGTCGAGAATATCCAAGAGACAGGTTTCTCCATCAATTACTACTTGCTTCCTGTAGGAATC
AMPL115376	chr12	KRAS	25398126	25398151	25398342	25398375	TCATGAAAATGGTCAGAGAAACCTT	GTGACATGTTCTAATATAGTCACATTTTCATTA	TATCTGTATCAAAGAATGGTCCTGCACCAGTAATATGCATATTAAAACAAGATTTACCTCTATTGTTGGATCATATTCGTCCACAAAATGATTCTGAATTAGCTGTATCGTCAAGGCACTCTTGCCTACGCCACCAGCTCCAACTACCACAAGTTTATATTCAGTCATTTTCAGCAGGCCTTATAATAAAAA
AMPL124708	chr12	PTPN11	112883980	112884005	112884204	112884229	TTTTCTACTCTGCTCATAATGCGTC	GGATCCTCTCTTTTCATTCCAACTT	TTAGCTGTGTTGTTGTGGAAAGTAGTGCTGACAGTGTCTTGTTTTTTTATTACTTACTTTGTCTTTCTTTTTAAGATGGTTTCACCCAAATATCACTGGTGTGGAGGCAGAAAACCTACTGTTGACAAGAGGAGTTGATGGCAGTTTTTTGGCAAGGCCTAGTAAAAGTAACCCTGGAGACTTCACACTTTCCGTTAGGT
AMPL124709	chr12	PTPN11	112888094	112888114	112888316	112888343	TGCCTCCCTTTCCAATGGAC	CTTTGTGGTCACTAAAATGTTACTGAC	TATTTTAGAAGAAATGGAGCTGTCACCCACATCAAGATTCAGAACACTGGTGATTACTATGACCTGTATGGAGGGGAGAAATTTGCCACTTTGGCTGAGTTGGTCCAGTATTACATGGAACATCACGGGCAATTAAAAGAGAAGAATGGAGATGTCATTGAGCTTAAATATCCTCTGAACTGTGCAGATCCTACCTCTGAAAG
AMPL124710	chr12	PTPN11	112890951	112890979	112891181	112891202	TGAACCCATAGTAGAGCTAAATTCTTTT	TGGAGATTTACCTGACAGCGA	TTATTTTTTAAAAACTTTAGGTGGTTTCATGGACATCTCTCTGGGAAAGAAGCAGAGAAATTATTAACTGAAAAAGGAAAACATGGTAGTTTTCTTGTACGAGAGAGCCAGAGCCACCCTGGAGATTTTGTTCTTTCTGTGCGCACTGGTGATGACAAAGGGGAGAGCAATGACGGCAAGTCTAAAGTGACCCATGTTATGAT
AMPL121870	chr12	PTPN11	112892244	112892277	112892484	112892505	ACATTTAAGTTGTCTCTATATACTAGCTATTGT	TGAGCTTTCCAATCTGCTCAC	gaataatgctgcagtgaacatgagagtgcTTGAAAACACTAATGTAACATAAAGGTAACAAATAATAAATGTCATGTGTTTATCTTGAAAGGAACTGAAATACGACGTTGGTGGAGGAGAACGGTTTGATTCTTTGACAGATCTTGTGGAACATTATAAGAAGAATCCTATGGTGGAAACATTGGGTACAGTACTACAACTCAAGCAG
AMPL124712	chr12	PTPN11	112893688	112893713	112893906	112893933	TTTTTGCATTAACACCGTTTTCTGT	GCAACTTCTCCTCCACTAAAAATAGGA	AATATTTTCTTTATTTTACATCAACTGCTGTACTCGATCAGCCCCTTAACACGACTCGTATAAATGCTGCTGAAATAGAAAGCAGAGTTCGAGAACTAAGCAAATTAGCTGAGACCACAGATAAAGTCAAACAAGGCTTTTGGGAAGAATTTGAGGTAAGTTATTAAAAAACTGTTTTTACGTGAGTTGTTATA
AMPL121872	chr12	PTPN11	112910605	112910631	112910844	112910874	CAGATGAACATTCTTGTAGCTATCGC	ACTATTACTGAGCGGAATATTGATACTTAC	acacaattctgaacatttcctaggatgaattccttaaagaagtAATGCTGATCCAGGCTTTTTTCTTTTTCTGTGACTCTTTGACACGTAATAATATTGACTTTTCTTTCTTTCCAGACACTACAACAACAGGAGTGCAAACTTCTCTACAGCCGAAAAGAGGGTCAAAGGCAAGaaaacaaaaacaaaaatagatataaaaacaTCCTGCCCT
AMPL121873	chr12	PTPN11	112915290	112915315	112915534	112915559	AGTGTTCACGTTACTGTTTTGCTTA	AAACACTGTGAAAAGCAAAGCTTAC	CCTGGGCTTTAATTTTTATGTGTTTTTTTTTCAATCATTGAATGAACAAAACTTGGACTAGGCTGGGGAGTAACTGATTTGAACTGTTTTTTCCTGAAGCAGTCCAGGACTTATGTGACCGTGGTCTCTTTTTCTTCTAGTTGATCATACCAGGGTTGTCCTACACGATGGTGATCCCAATGAGCCTGTTTCAGATTACATCAATGCAAATATCATCATG
AMPL121874	chr12	PTPN11	112915637	112915664	112915866	112915887	AGGATTTTCTTCCTAAATTTCTAGCCT	ACATGGCCAATCTGACATGTC	GAATTTGAAACCAAGTGCAACAATTCAAAGCCCAAAAAGAGTTACATTGCCACACAAGGCTGCCTGCAAAACACGGTGAATGACTTTTGGCGGATGGTGTTCCAAGAAAACTCCCGAGTGATTGTCATGACAACGAAAGAAGTGGAGAGAGGAAAGGTAAATCACAGAAACTTCTTTTCTGCTAAACTGTTTTTAAAGTATCA
AMPL124716	chr12	PTPN11	112919795	112919820	112920018	112920043	ACTTGAACATTTGTTTGTTGCTTGT	TCCCAAAGTCTCTAGAATACGACAA	TTAGGCTTTTATTTCAGAGTTCACAGAATTAACTTTCTTTTTTTCTGATCTCTTCCAGAGTAAATGTGTCAAATACTGGCCTGATGAGTATGCTCTAAAAGAATATGGCGTCATGCGTGTTAGGAACGTCAAAGAAAGCGCCGCTCATGACTATACGCTAAGAGAACTTAAACTTTCAAAGGTTGGACAAGTAAGTATA
AMPL121876	chr12	PTPN11	112924227	112924258	112924463	112924483	CAACCTCTTGATTTATTTAATTCTTTTCTGG	CTAGGAGACAGGGACAGGCT	TTTTTCTTGGCTCTACTCCAGGGGAATACGGAGAGAACGGTCTGGCAATACCACTTTCGGACCTGGCCGGACCACGGCGTGCCCAGCGACCCTGGGGGCGTGCTGGACTTCCTGGAGGAGGTGCACCATAAGCAGGAGAGCATCATGGATGCAGGGCCGGTCGTGGTGCACTGCAGGTGACAGCTCCTGCTGCCCCTCTAGGCCAC
AMPL124720	chr12	PTPN11	112926065	112926085	112926315	112926334	AGGTTTGGGCTGACTCCAAA	TTGCCCACCAGATGACCCA	gccctatgctttttGCCAACATATTTTCAAACATAAATAGACAATTTTATAAATAGCTCCAAAGAGTAGACATTGTTTCTGTTGATATTAATGGCTTGGTTTTGAGTCTGAAACCCCCATGAATGATTCTGTTGTCCCTGCTTTTTGTCCTTCTGCCCGCAGTGCTGGAATTGGCCGGACAGGGACGTTCATTGTGATTGATATTCTTATTGACATCATCAGAGAGAAAGG
AMPL58759	chr12	PTPN11	112926763	112926787	112926993	112927012	TGCATTAAACAACTTCATCCTGGC	TGAGAATCCGCATGCCAGC	TCTGCAGTTTCTCTTTATTCTTCATGATGTTTCCTTCGTAGGTGTTGACTGCGATATTGACGTTCCCAAAACCATCCAGATGGTGCGGTCTCAGAGGTCAGGGATGGTCCAGACAGAAGCACAGTACCGATTTATCTATATGGCGGTCCAGCATTATATTGAAACACTACAGCGCAGGATTGAAGAAGAGCAGGTACCAGCCTGAGG
AMPL124722	chr12	PTPN11	112939885	112939914	112940065	112940092	TTTTGCTTTTTATCCCCTTAAAATAACCA	AGGTAAAAAGAATTTCCTTCAGCACTA	TTGTCCCTCACATGTGCACTCTTCCAAATTTCAGAAAAGCAAGAGGAAAGGGCACGAATATACAAATATTAAGTATTCTCTAGCGGACCAGACGAGTGGAGATCAGAGCCCTCTCCCGCCTTGTACTCCAACGCCACCCTGTGCAGAGTAAG
AMPL121880	chr12	PTPN11	112942321	112942349	112942568	112942590	TATATTGCTGTATGGCTATCTCTTCTCT	GCTGAAGTTTTGGCAGGTTTTC	CCCTGGGAATGTCAGGTCCTAGGCACAGGAACTGTGTCTGTACCATATCTGGTGCCCAAAGAATGTAGTATGTGTTTTATAGATATCATGTAAGCTTAAACAGCGTGGTCTACATTTTTGTAAATGTCTTTCTTTTTCTTTTCTCTCCAGAATGAGAGAAGACAGTGCTAGAGTCTATGAAAACGTGGGCCTGATGCAACAGCAGAAAAGTTTCAGATGA
AMPL112885	chr14	AKT1	105246386	105246407	105246570	105246591	CCCCAAATCTGAATCCCGAGA	TAGAGTGTGCGTGGCTCTCAC	GGCCAAGGGGATACTTACGCGCCACAGAGAAGTTGTTGAGGGGAGCCTCACGTTGGTCCACATCCTGCGGCCGCTCCTTGTAGCCAATGAAGGTGCCATCATTCTTGAGGAGGAAGTAGCGTGGCCGCCAGGTCTTGATGTACTCCCCTACAGACGTGCGGGTG
AMPL184300	chr16	TRAF7	2213838	2213858	2214014	2214034	GCCTGGGCTCCATCTCTCAA	GATGTTGGGCTTGCAGAGGG	GCCCCTCATTTGTGCTCCACCCACAGGAGGTGCTTCCCAAGGACCGTAGATGCCTCTCTAGAGCATGAGCTCAGGCAAGAGTGCCCGCTACAACCGCTTCTCCGGGGGGCCCAGCAATCTTCCCACCCCAGACGTCACCACAGGGGTAAGGGTGTGC
AMPL184301	chr16	TRAF7	2215744	2215765	2215966	2215984	GCCTGGTCGCATGGTTAAGTG	TGCCCCGGTTATTCCCAG	TGTGAGTGCTGCGTGGCCTGGCCTGGTCGCGTGTTAGGCATGTGAGTGGGCTCCACATGTGCACGTCCTCCTTGTGTCCCGGAATGAGGCCAGGTCTCCTCCGTCCTCCCTCTAGACCAGAATGGAAACGACCTTCGGACCCGCCTTTTCAGCCGTCACCACCATCACAAAAGGTGAGCCCTTAAGCCAAGGCCAGCCCAGG
AMPL184302	chr16	TRAF7	2217990	2218008	2218161	2218181	CACAGGGTCGGGTATCCA	GTAGGGACCTACCATGCTGT	GCATGGGCCCCACCTCCCCCACATCTGCTGAGGGAGCCCCCACTGAGACGCCAGCCCTCTTGCCTTGCAGCTGACGGGACCAGCACCTACAAGCAGCACTGCAGGACACCCTCCTCCTCCAGCACCCTTGCCTACTCCCCGCGGGACGAGGAGG
AMPL184303	chr16	TRAF7	2220639	2220657	2220861	2220879	TCCGACTCCGCCATCTCT	ACGGACCAGCAAGCACTG	GTCCGCTCCCTGCACTCAGAGTCCAGCATGTCTCTGCGCTCCACATTCTCACTGCCCGAGGAGGAGGAGGAGCCGGTAGGTGTGGGGGACTCGGCGCAGAGCGGCTTCCAGGGCTGTCACCGCAGCCGTGGCACGGAGGCACCTTCCCCTCCGCCATGCCCGCCCAGCTCACAGGGAGAGGGCGGCTGGGGCCTGACGGGAACTG
AMPL184304	chr16	TRAF7	2221242	2221261	2221447	2221466	CTGCCTTTCCCGCTTGGTT	AGGACAGGCCTTGACCAAG	CCAGGAGCCACTGGTGTTTGCGGAGCAGCCCTCGGTGAAGCTGTGCTGTCAGCTCTGCTGCAGCGTCTTCAAAGACCCCGTGATCACCACGTGTGGGGTGAGCCCGCCGCCCTTCCCAGCCCCCCTGCTGCCAGAGGCCCCCACAGGACCCCAGGGCTCTCGGGGGCCGGGGCTGTGGCGCCCTGGC
AMPL184305	chr16	TRAF7	2221522	2221542	2221771	2221791	GGGAAAAAGAGGACCCTGCG	ACTCTGCTCATGGAGGTCCC	CCACCCTCAAGCCCGCCCTTTGCCTCCACAGCACACGTTCTGTAGGAGATGCGCCTTGAAGTCAGGTAGGTTTGTGCCCCGGCCCAGGCCTGACGCCGACCGTGCCCATGGCTGCCGAGCAGAGGCGGGCGGCTTCTCCCTTGTCCCCTGCACAGCGTCCGGCCCTGTTTGGCCTCTGCTGGGGTTGGGATGGGGCTGCAGCCGTCCTAGGGACGCTCAGGCTGAGGCTC
AMPL184306	chr16	TRAF7	2222178	2222198	2222373	2222393	CCCTCCTCTCCCAGAGAAGT	CCAGGGAGGGGCACTTACTT	GTCCCGTGGACAACGTCAAACTGACCGTGGTGGTGAACAACATCGCGGTGGCCGAGCAGATCGGGGAGCTCTTCATCCACTGCCGGCACGGCTGCCGGGTAGCGGGCAGCGGGAAGCCCCCCATCTTTGAGGTGGACCCCCGAGGGTGCCCCTTCACCATCAAGCTCAGCGCCCGG
AMPL184307	chr16	TRAF7	2222418	2222438	2222589	2222608	CTTCTCAGGGCTCTGGCTGA	CCACTCACCCGTACTTGGA	GGCCTCCCCGCATCCCGCCCTGGCACAGGGACCACGAGGGCAGCTGTGACTACAGGCCTGTGCGGTGTCCCAACAACCCCAGCTGCCCCCCGCTGCTCAGGATGAACCTGGAGGCCCACCTCAAGGAGTGCGAGCACATCAAATGCCCCCAC
AMPL184308	chr16	TRAF7	2223177	2223195	2223392	2223412	CCGCAGGTGCACGTTCAT	GCCCACCCTCACCAAACTTG	CGGGAACCAGGACACTTACGAGACCCACCTGGAGACTTGCCGCTTCGAGGGCCTGAAGGAGTTTCTGCAGCAGACGGATGACCGCTTCCACGAGATGCACGTGGCTCTGGCCCAGAAGGACCAGGAGATCGCCTTCCTGCGCTCCATGCTGGGAAAGCTCTCGGAGAAGATCGACCAGCTAGAGAAGAGCCTGGAGCT
AMPL184309	chr16	TRAF7	2223461	2223483	2223630	2223650	CCCTCTCCTCCTGCTACTCAGA	TGACTAGTGTAGGCAAGGCC	CGTCCTGGACGAAAACCAGAGCAAGCTCAGCGAGGACCTCATGGAGTTCCGGCGGGACGCATCCATGTTAAATGTGAGCGGGCGGGGCTGGAGGGGCTGGGTTGTGAGACCCGGGGAGGCCGGCGGCCCCGGCAGGGAGGCCTCCCCT
AMPL184310	chr16	TRAF7	2223789	2223808	2224038	2224058	GACGAGCTGTCCCACATCA	CCTGCCCACCTTGATGGTCT	ACGCGCGGCTGAACATGGGCATCCTAGGCTGTGAGTATGGACCCGCCGTGGCTCCCGCCCACCCTCCCCCCCGGGCCCCAACTGGGCCTTCACCCACTGCTCCCATCTCTGCAGCCTACGACCCTCAGCAGATCTTCAAGTGCAAAGGGACCTTTGTGGGCCACCAGGGCCCTGTGTGGTGTCTCTGCGTCTACTCCATGGGTGACCTGCTCTTCAGTGGCTCCTCTGACA
AMPL184311	chr16	TRAF7	2224122	2224142	2224346	2224370	CTGCCTATGGGTGGGACCTT	CTGGGAATCACTGATCACACATGT	CTGGGCAGGGCCCTCTCCCATGGGCGGGGCTCCCTCACTCATTCCTGTCATGCTGCCCCTTGACACTGGGCTGACCTTGCTGGGACCCACTGTGGCCCTGGTCTCTGCAGGTGTGGGACACATGTACCACCTACAAGTGTCAGAAGACACTGGAGGGCCATGATGGCATCGTGCTGGCTCTCTGCATCCAGGGGTGAGTCCAGGC
rescue_AMP5	chr16	TRAF7	2224933	2224954	2225148	2225168	TTCCAAGGTTCCCATGTGGAG	CTGTAGGCCCCACTCACAAT	ACTGGAAAATAGGCTGACGCTTAAGGACACAGCAGTGGCCTTGGCCCTGGGCCATGCTGCTGGTTCCTGATGGCTGGCATGGACCTCGGGCCCTGCCAGGGCGGTGTCAGCATGGACACAGCTTCTCCCACCTTGACACATTGTCTCTGCTTCCCCAGGTGCAAACTCTACAGCGGCTCTGCAGACTGCACCATC
rescue_AMP6	chr16	TRAF7	2225222	2225241	2225436	2225457	ACGTGTTTCTCCCCGTCTG	CCTCAGTGACACACACGTAGG	GGCTCCAGACTCCAGGTGGCAGGGCTTGGTGCCCTGAGGCTGCCGGTCCTTCCCCAATCAGGTGTGGGACATCCAGAACCTGCAGAAGGTGAACACCATCCGGGCCCATGACAACCCGGTGTGCACGCTGGTCTCCTCACACAACGTGCTCTTCAGCGGCTCCCTGAAGGCCATCAAGGTACGGGTGGAGGCTGTG
rescue_AMP7	chr16	TRAF7	2225473	2225492	2225656	2225677	CAGCCCACAGTTGCAGCAA	GGAAGTGCTGGTAGGAGGCAA	TCCCTGCAGGTCTGGGACATCGTGGGCACTGAGCTGAAGTTGAAGAAGGAGCTCACAGGCCTCAACCACTGGGTGCGGGCCCTGGTGGCTGCCCAGAGCTACCTGTACAGCGGCTCCTACCAGACAATCAAGGTGCGCTTGGGCACACCTGGTGGCCACAGGGCC
AMPL184314	chr16	TRAF7	2225811	2225832	2226003	2226024	CAACTGGCCCACGATTACTCA	CAAAGACACTGAGCAAGGCGG	TAGATCTGGGACATCCGAACCCTTGACTGCATCCACGTCCTGCAGACGTCTGGTGGCAGCGTCTACTCCATTGCTGTGACAAATCACCACATTGTCTGTGGCACCTACGAGAACCTCATCCACGTAAGGCCTGGGCATCTGGGTGCAAGGCCAGACTGTGGCCCCGTCTCCC
AMPL184315	chr16	TRAF7	2226109	2226127	2226358	2226378	GTATGCCCTGGCGGTCAT	GTGCTATCCACAGCCCCTGA	CTCGACGCCAGACCAGACCAAAGTCTTCAGTGCATCCTACGACCGGTCCCTCAGGGTGCGTGCTGGCCCAGCGGTGGCAGGAGGCTCAGAGGGCTGGCAGCTGAGCTCCGGCGGGCCCTCACGTCCCATGTGCCCCCAGGTCTGGAGTATGGACAACATGATCTGCACGCAGACCCTGCTGCGTCACCAGGGCAGTGTCACCGCGCTGGCTGTGTCCCGGGGCCGACTCTTC
AMPL184316	chr16	TRAF7	2226379	2226398	2226596	2226616	TGTGAAGGTCAGTGCCCGT	AGGGCTGGTTCAGGGGAAAC	GGCTCAGGCCATTCAAAGGGGCTGCACAGGATGGAGCGGGGGTGGGGACGAGGAGCTGGCAGCCCCAGCACAAAGTGGTGGAGGGCAGGTACGTGTGGCAGGTGTGGCTGGGGCAGGGCAGCCGGCCGCAGGACATCCTGGTGAAGCAGCCCTTTCTCTGCAGGTTTGGACTTGCTAACAGGATCCAGGCCAGGCTGTG
AMPL184317	chr17	POLR2A	7388031	7388051	7388236	7388256	GCGCAGGCTTTTTGTAGTGA	AAAGCGCCAAGTTTCCGCAG	GGTTTGCGCCTGCGCAGCGCGCCTGCCTCCGCCATGCACGGGGGTGGCCCCCCCTCGGGGGACAGCGCATGCCCGCTGCGCACCATCAAGAGAGTCCAGTTCGGAGTCCTGAGTCCGGATGAACTGGTAAGCGGCTCTGTCCTCCCCTTCCCCCCTCCTCCCCTGGCGGGCGGGGCCGGACGGGGG
AMPL184318	chr17	POLR2A	7399135	7399162	7399384	7399404	CCAGGCTAAACTTAGTTCTTCTGTAAG	CCCAGCACTTACCTGCACAT	TAGTTCAGGGTTTTCCCAGACCTTAGTCCAGAGCTCCCCAGCCACAAAGGCTAGAAACTAGGAACGCTGTTCAGTTGTTGGCCTTTCTTTCTTTGCAGAAGCGAATGTCTGTGACGGAGGGTGGCATCAAATACCCAGAGACGACTGAGGGAGGCCGCCCCAAGCTTGGGGGGCTGATGGACCCGAGGCAGGGGGTGATTGAGCGGACTGGCCGCTGCCAAAC
AMPL184319	chr17	POLR2A	7399436	7399457	7399665	7399685	TTGGGTCCTCAAAACTAGGGC	AGAGCCTGTTCCCCACTCAC	TGACGGTTGACACCTGGAGGCCTCTGAGATGAGTGGGAGCTGGGAGGAAAGCACTGGGTGTGTGTCCCACAGGAAACATGACAGAGTGTCCTGGCCACTTTGGCCACATTGAACTGGCCAAGCCTGTGTTTCACGTGGGCTTCCTGGTGAAGACAATGAAAGTTTTGCGCTGTGTCTGCTTCTTCTGCTCCAAACTGCTTGTGGACTCT
AMPL184320	chr17	POLR2A	7399716	7399736	7399942	7399963	CAGGGGGACAGCTTCAACTG	CTTCCCAAAAGTCTCCGCCAG	ACCCTGCTCTGCCCTGTCCCCAGAACAACCCAAAGATCAAGGATATCCTGGCTAAGTCCAAGGGACAGCCCAAGAAGCGGCTCACACATGTCTACGACCTTTGCAAGGGCAAAAACATATGCGAGGGTGGGGAGGAGATGGACAACAAGTTCGGTGTGGAACAACCTGAGGGTGACGAGGATCTGACCAAAGAAAAGGTGGCTGGGG
AMPL184321	chr17	POLR2A	7400116	7400134	7400349	7400368	ATCCGGCGTTCTGGCCTA	TGACCTGGTTACGGGCAGA	GAGTTGTATGCGGAATGGAAGCACGTTAATGAGGACTCTCAGGAGAAGAAGATCCTGCTGAGTCCAGAGCGAGTGCATGAGATCTTCAAACGCATCTCAGATGAGGAGTGTTTTGTGCTGGGCATGGAGCCCCGCTATGCACGGCCAGAGTGGATGATTGTCACAGTGCTGCCTGTGCCCCCGCTCTCCGTGCGGCCTGCTGTTGTGATGCAGGGC
AMPL184322	chr17	POLR2A	7400639	7400660	7400849	7400870	TGGCTGGACCATGATGATTCT	AATACACAGAGGGGTGGGGAG	GACTTCCTGCCTCAGGATGACCTGACTCACAAACTGGCTGACATCGTGAAGATCAACAATCAGCTGCGGCGCAATGAGCAGAACGGCGCAGCGGCCCATGTCATTGCAGAGGATGTGAAGCTCCTCCAGTTCCATGTGGCCACCATGGTGGACAATGAGCTGCCTGGCTTGCCCCGTGTGAGTCAGCATG
AMPL184323	chr17	POLR2A	7400956	7400976	7401188	7401207	TTTTTCCTCACAGGCCATGC	TTTCCAACGGAGGCACACC	AGAAGTCTGGGCGTCCCCTCAAGTCCCTGAAGCAGCGGTTGAAGGGCAAGGAAGGCCGGGTGCGAGGGAACCTGATGGGCAAAAGAGTGGACTTCTCGGCCCGTACTGTCATCACCCCCGACCCCAACCTCTCCATTGACCAGGTTGGCGTGCCCCGCTCCATTGCTGCCAACATGACCTTTGCGGAGATTGTCACCCCCTTCAACATTGACA
AMPL184324	chr17	POLR2A	7401339	7401359	7401550	7401571	GGTGGCTGCAGGGGTATTTT	TTCTGCTCAGGTGGCTGAGAG	AGGAAGCATTGAGTTCATTGCACCTCTTTCCTTCCTAGACTTCAAGAACTAGTGCGCAGGGGGAACAGCCAGTACCCAGGCGCCAAGTACATCATCCGAGACAATGGTGATCGCATTGACTTGCGTTTCCACCCCAAGCCCAGTGACCTTCACCTGCAGACCGGCTATAAGGCACGTAGCAGGCCAGGGCCT
AMPL184325	chr17	POLR2A	7402266	7402287	7402495	7402515	TGCACTGGACTTGCAAAGGAC	ATTCCAGCCTGCTTCCCTCA	TTTAGGTCCATTGTCCTTTTATTCTTAGATACCTCCTTCACTGAGACCTTTTCCTTACCTCACCTCTCTAGGTGGAACGGCACATGTGTGATGGGGACATTGTTATCTTCAACCGGCAGCCAACTCTGCACAAAATGTCCATGATGGGGCATCGGGTCCGCATTCTCCCATGGTCTACCTTTCGCTTGAATCTTAGGTCAGTCCCTGGC
AMPL184326	chr17	POLR2A	7402571	7402597	7402805	7402824	CCAACCCTGACTTTTCTCTTTAACTG	TTTGGACCACACACCCGCT	TAGTGTGACAACTCCGTACAATGCAGACTTTGACGGGGATGAGATGAACTTGCACCTGCCACAGTCTCTGGAGACGCGAGCAGAGATCCAGGAGCTGGCCATGGTTCCTCGCATGATTGTCACCCCCCAGAGCAATCGGCCTGTCATGGGTATTGTGCAGGACACACTCACAGCAGTGCGCAAATTCACCAAGAGAGACGTCTTCCTGG
AMPL184327	chr17	POLR2A	7403937	7403960	7404167	7404187	GCCTTACTCTTTGTCTTACAGGG	ATCCAGAAGCCAAGCCCTAC	TGAAGTGATGAACCTCCTGATGTTCCTGTCGACGTGGGATGGGAAGGTCCCACAGCCGGCCATCCTAAAGCCCCGGCCCCTGTGGACAGGCAAGCAAATCTTCTCCCTCATCATACCTGGTCACATCAATTGTATCCGTACCCACAGTACCCATCCCGATGATGAAGACAGTGGCCCTTACAAGCACATCTCTCCTGGGGACACCAAG
AMPL184328	chr17	POLR2A	7404198	7404219	7404427	7404447	AGAATTTGGACGTGGGAGCCA	TACCACGCCTCCATGCTCAC	GGACCAGAGCAGGGGCCTTGAGTGGGtgctttgtccttaggtggtggtggagaatggggagctgatcatgggcatcctgtgtaagaagtctCTGGGCACGTCAGCTGGCTCCCTGGTCCACATCTCCTACCTAGAGATGGGTCATGACATCACTCGCCTCTTCTACTCCAACATTCAGACTGTCATTAACAACTGGCTCCTCATCGAGG
AMPL184329	chr17	POLR2A	7404454	7404484	7404703	7404723	CGTCTCTGTGAATTCTCTAACTTCTTACTG	TCTGGTGGCCTCCCCTCTTA	TCCTTCCATCCCTTTCTTTCCTCCTTGGATTTGGTGCCCCCTGCTTCTACTCTCTTGGCTATAATTCCATTCCATGTTTCTTAGAGGTCCAAAGGGGTTTGCTGATGTTTTTCCCTGTCTCTAGGTCATACTATTGGCATTGGGGACTCCATTGCTGATTCTAAGACTTACCAGGACATTCAGAACACTATTAAGAAGGCCAAGCAGGACGTAATAGAGG
AMPL184330	chr17	POLR2A	7404824	7404844	7405047	7405073	CACCGAGAACTCTGCCTCCA	TATATGGAAAAACAAGGCTTCTCACC	GGTCATCGAGAAGGCACACAACAATGAGCTGGAGCCCACCCCAGGGAACACTCTGCGGCAGACGTTTGAGAATCAGGTGAACCGCATTCTTAACGATGCCCGAGACAAGACTGGCTCCTCTGCTCAGAAATCCCTGTCTGAATACAATAACTTCAAGTCTATGGTCGTGTCCGGAGCTAAAGGTTCCAAGATTAACATCTCCCA
AMPL184331	chr17	POLR2A	7405197	7405218	7405431	7405450	ACACCACCTTTCTGTTTCCCA	AAGCCTCACCAGTCTCAGC	GGTCATTGCTGTCGTTGGACAGCAGAACGTCGAGGGCAAGCGGATTCCATTTGGCTTCAAGCACCGGACTCTGCCTCACTTCATCAAGGATGACTACGGGCCTGAGAGCCGTGGCTTTGTGGAGAACTCCTACCTAGCCGGCCTCACACCCACTGAGTTCTTTTTCCACGCCATGGGGGGTCGTGAGGGGCTCATTGACACGGCTGTCAAGACT
AMPL184332	chr17	POLR2A	7405794	7405814	7406013	7406033	AGCCTGGGTCTTTGGGCTTT	CCCGCCTCCTCACTTCTTCT	ATCATCCCCTTACTTCCCTCCAGGATACATCCAGCGGCGGCTGATCAAGTCCATGGAGTCAGTGATGGTGAAGTACGACGCGACTGTGCGGAACTCCATCAACCAGGTGGTGCAGCTGCGCTACGGCGAAGACGGCCTGGCAGGCGAGAGCGTTGAGTTCCAGAACCTGGCTACGCTTAAGCCTTCCAACAAGGCTTTTG
AMPL184333	chr17	POLR2A	7406400	7406420	7406615	7406635	CAGAGCCCACCTGTCCACTA	ATCAGCACTTCGACCCACAC	GCTACCCCTTGCACTTCCAGGTTCCGCTTTGATTATACCAATGAGAGGGCCCTGCGGCGCACTCTGCAGGAGGACCTGGTGAAGGACGTGCTGAGCAACGCACACATCCAGAACGAGTTGGAGCGGGAATTTGAGCGGATGCGGGAGGATCGGGAGGTGCTCAGGGTCATCTTCCCAACTGGAGACAGCAAGGTGC
AMPL184334	chr17	POLR2A	7406636	7406656	7406809	7406831	GCTAGAGATGTGCCTCCCTG	AGACCCCTAAGCAGGTACTTAC	GATGGCTGTCCCCAGACACAGCCCTCCCTCCATTTCCCCCTCTCTCAGGTCGTCCTCCCCTGTAACCTGCTGCGGATGATCTGGAATGCTCAGAAAATCTTCCACATCAACCCACGCCTTCCCTCCGACCTGCACCCCATCAAAGTGGTGGAGG
AMPL184335	chr17	POLR2A	7406881	7406903	7407109	7407130	TCCTCACCTTTAATTGGTCCCC	GTGAAGAGCACAACACTCACA	AGGAGTCAAGGAATTGAGCAAGAAGCTGGTGATTGTGAATGGGGATGACCCACTAAGTCGACAGGCCCAGGAAAATGCCACGCTGCTCTTCAACATCCACCTGCGGTCCACGTTGTGTTCCCGCCGCATGGCAGAGGAGTTTCGGCTCAGTGGGGAGGCCTTCGACTGGCTGCTTGGGGAGATTGAGTCCAAGTTCAACCAAGCCAT
AMPL184336	chr17	POLR2A	7411562	7411580	7411791	7411811	TTTCTTAGGCGCATCCCG	GCAGTCCTGATCCCTACCTT	GGGAAATGGTGGGGGCTCTGGCTGCGCAGTCCCTTGGAGAACCTGCCACCCAGATGACCTTGAATACCTTCCACTATGCTGGTGTGTCTGCCAAGAATGTGACGCTGGGTGTGCCCCGACTTAAGGAGCTCATCAACATTTCCAAGAAGCCAAAGACTCCTTCGCTTACTGTCTTCCTGTTGGGCCAGTCCGCTCGAGATGCTGAGAGAGCC
AMPL184337	chr17	POLR2A	7412266	7412285	7412503	7412523	ATTCTGTGCCGTCTGGAGC	CCTCCTAGGCTTACCAGCAT	ATACAACGTTGAGGAAGGTGACTGCCAACACAGCCATCTACTATGACCCCAACCCCCAGAGCACGGTGGTGGCAGAGGATCAGGAATGGGTGAATGTCTACTATGAAATGCCTGACTTTGATGTGGCCCGAATCTCCCCCTGGCTGTTGCGGGTGGAGCTGGATCGGAAGCACATGACTGACCGGAAGCTCACCATGGAGCAGATTGCTGAAAAGATCA
AMPL184338	chr17	POLR2A	7412719	7412746	7412966	7412988	TCTATGAAAAGAAAGTTTCTGTGAGGA	ATACATGTGACACGCTGACTTC	GCGGGGAGCCAAAAGAGAGCCTTGCTCAGAGAGAGCTGCGAGTGGACAGTGGCTGGGGCCAGTCCCCTTAGCTGCAGCCTTTCTCATGGCTCCTCACCCCACCAGGTTTTGGTGACGACTTGAACTGCATCTTTAATGATGACAATGCAGAGAAGCTGGTGCTCCGTATTCGCATCATGAACAGCGATGAGAACAAGATGCAAGAGGTAATGGGGGTCCTA
AMPL184339	chr17	POLR2A	7414410	7414430	7414635	7414655	ACTGGAACTGTGAGGGGCAG	CAGAGGGGATGGCTGACCTT	AGCCTGGTGACTGACTCGTTTGGCCCTCAAAGAGGCTGTAGTTGGAGGCGAGAGCTGGGGAAGAGACCAGAGGATGCCAAGTGCTGACCTCACTCTCACTGCAGGAGGAAGAGGTGGTGGACAAGATGGATGATGATGTCTTCCTGCGCTGCATCGAGTCCAACATGCTGACAGATATGACCCTGCAGGGCATCGAGCAGATCAGC
AMPL184340	chr17	POLR2A	7414690	7414710	7414914	7414932	TCCCTGCCTACTCTGAGCAC	AGCTAGGCAGCACACACG	GCTGTCTTCCCACAGGTGTACATGCACTTGCCACAGACAGACAACAAGAAGAAGATCATCATCACGGAGGATGGGGAATTCAAGGCCCTGCAGGAGTGGATCCTGGAGACGGACGGCGTGAGCTTGATGCGGGTGCTGAGTGAGAAGGACGTGGACCCCGTACGCACCACGTCCAATGACATTGTGGAGATCTTCACGGTGAGCC
AMPL184341	chr17	POLR2A	7415126	7415146	7415335	7415359	CCAGGTGCTGGGCATTGAAG	GCCCTATTCAGAAATTCCACTGTT	CCGTGCGGAAGGCCCTGGAGCGGGAGCTGTACCACGTCATCTCCTTTGATGGCTCCTATGTCAATTACCGACACTTGGCTCTCTTGTGTGATACCATGACCTGTCGTGGCCACTTGATGGCCATCACCCGACACGGAGTCAACCGCCAGGACACAGGACCACTCATGAAGTGTTCCTTTGAGGAAACGGT
AMPL184342	chr17	POLR2A	7415434	7415455	7415663	7415683	CTGTGTGTGGAGGGGTCTCAT	AGCTGGGGCCTCATACTCAC	GGGGCCGGTCTGCTCTGTTCAGGTGGACGTGCTTATGGAAGCAGCCGCACACGGTGAGAGTGACCCCATGAAGGGGGTCTCTGAGAATATCATGCTGGGCCAGCTGGCTCCGGCCGGCACTGGCTGCTTTGACCTCCTGCTTGATGCAGAGAAGTGCAAGTATGGCATGGAGATCCCCACCAATATCCCCGGCCTGGGGGCTGCTGGAC
AMPL184343	chr17	POLR2A	7415722	7415741	7415909	7415933	CATGGGTGCAAGGGTGTCA	CTCTTCCTGGATCAGGTTACTCAC	CCAGTCCATGATTGCTGTTCTTGCTCCTCACGATTTCCTGTGTTCCTCTTTGCAGCCACCGGCATGTTCTTTGGTTCAGCACCCAGTCCCATGGGTGGAATCTCTCCTGCCATGACACCTTGGAACCAGGGTGCAACCCCTGCCTATGGCGCCTGGTCCCCCAGTGTTG
AMPL184344	chr17	POLR2A	7416013	7416033	7416242	7416262	GCTAGTGAAAGGTGGGGCAG	GACAGATGGCGACAACTCAC	GGAGAATTGGGGGCCTTTGGTCTCCCGCTCTGGCCTTAACTTGCTTCTCTCACTCTATAGGGAGTGGAATGACCCCAGGGGCAGCCGGCTTCTCTCCCAGTGCTGCGTCAGATGCCAGCGGCTTCAGCCCAGGTTACTCCCCTGCCTGGTCTCCCACACCGGGCTCCCCGGGGTCCCCAGGTCCCTCAAGCCCCTACATCCCTTCACCAG
AMPL184345	chr17	POLR2A	7416360	7416378	7416608	7416628	TACTCGCCAACGTCACCT	GAAGTGGGTGAGTAGCTGGG	GCCTACGAGCCCCGCTCTCCTGGGGGCTACACACCCCAGAGTCCCTCTTATTCCCCCACTTCACCCTCCTACTCCCCTACCTCTCCATCCTATTCTCCAACCAGTCCCAACTATAGTCCCACATcacccagctattcgccaacgtcacccagctactcaccgacctctcccagctactcacccacctctcccagctactcgcccacctctcccagctactcgcccacctct
AMPL184346	chr17	POLR2A	7416630	7416649	7416866	7416885	CCTAGCTACTCGCCCACTT	TGGGTGATGTCGGGCTGTA	cccctagctactcgccaacgtctcccagctactcaccgacatctcccagctactcgccaacttcacccagctattctcccacttctcccagctactcacctacctctccaagctattcacccacctcccccagctactcacccacttccccaagttactcacccaccagcccGAACTATTCTCCAACCAGTCCCAATTACACCCCAACATCACCCAGC
AMPL184347	chr17	POLR2A	7417096	7417115	7417346	7417364	AGTACACCCCAACCAGTCC	GCTGGTGGGCGAGTACTT	TTCTTACAGTCCCAGCTCCCCAGAGTATACCCCAACCTCTCCCAAGTACTCACCTACCAGTCCCAAATATTCACCCACCTCTCCCAAGTACTCGCCTACCAGTcccacctattcacccaccaccccaaaatactccccaacatctcctacttattccccaacctctccagtctacaccccaacctctcccaagtactcacctactagccccacttactcgcccacttccccc
AMPL184348	chr17	POLR2A	7417379	7417399	7417553	7417573	CACCTCCCCCAAAGGCTCAA	GTGAGGGAGGCAAGAACTGC	CCTACTCTCCCACTTCCCCTGGTTACTCGCCCACCAGCCCCACCTACAGTCTCACAAGCCCGGCTATCAGCCCGGATGACAGTGACGAGGAGAACTGAGGGCACGTGGGGTGCGGCAGCGGGCTAGGGCCCAGGGCAGCTTGCCCGTGCTGCTGT
AMPL115426	chr17	TP53	7572760	7572781	7573009	7573029	CAGGCCAACTTGTTCAGTGGA	CCCTGCTTCTGTCTCCTACA	GCCCCGGGACAAAGCAAATGGAAGTCCTGGGTGCTTCTGACGCACACCTATTGCAAGCAAGGGTTCAAAGACCCAAAACCCAAAATGGCAGGGGAGGGAGAGATGGGGGTGGGAGGCTGTCAGTGGGGAACAAGAAGTGGAGAATGTCAGTCTGAGTCAGGCCCTTCTGTCTTGAACATGAGTTTTTTATGGCGGGAGGTAGACTGACCCTTTTTGGACTTCAGGTGGC
AMPL113790	chr17	TP53	7573800	7573820	7574037	7574057	GGGCTGGGACCCAATGAGAT	TCTCCCCCTCCTCTGTTGCT	GGGGTCAGCTGCCTTTGACCATGAAGGCAGGATGAGAATGGAATCCTATGGCTTTCCAACCTAGGAAGGCAGGGGAGTAGGGCCAGGAAGGGGCTGAGGTCACTCACCTGGAGTGAGCCCTGCTCCCCCCTGGCTCCTTCCCAGCCTGGGCATCCTTGAGTTCCAAGGCCTCATTCAGCTCTCGGAACATCTCGAAGCGCTCACGCCCACGGATCTGC
AMPL115428	chr17	TP53	7576458	7576480	7576679	7576706	AAAAAGCAGGCTAGGCTAAGCT	GCTAACTAACTTCAGAACACCAACTTA	atgatgttccttagattaggtgtattaaatccattttcaacttacaatattttcaacttacgacgagtttatcaggaagtaacaccatcgtaagtcaagtagcatctgTATCAGGCAAAGTCATAGAACCATTTTCATGCTCTCTTTAACAATTTTCTTTTTGAAAGCTGGTCTGGTCCTTTAAAATATATATTATGGTA
AMPL115429	chr17	TP53	7576875	7576896	7577125	7577144	TCCAGTGGTTTCTTCTTTGGC	TGGGACGGAACAGCTTTGA	TGGGGAGAGGAGCTGGTGTTGTTGGGCAGTGCTAGGAAAGAGGCAAGGAAAGGTGATAAAAGTGAATCTGAGGCATAACTGCACCCTTGGTCTCCTCCACCGCTTCTTGTCCTGCTTGCTTACCTCGCTTAGTGCTCCCTGGGGGCAGCTCGTGGTGAGGCTCCCCTTTCTTGCGGAGATTCTCTTCCTCTGTGCGCCGGTCTCTCCCAGGACAGGCACAAACACGCACC
AMPL3359	chr17	TP53	7577369	7577389	7577608	7577629	CCGGGGATGTGATGAGAGGT	TGGGCCTGTGTTATCTCCTAG	GGATGGGTAGTAGTATGGAAGAAATCGGTAAGAGGTGGGCCCAGGGGTCAGAGGCAAGCAGAGGCTGGGGCACAGCAGGCCAGTGTGCAGGGTGGCAAGTGGCTCCTGACCTGGAGTCTTCCAGTGTGATGATGGTGAGGATGGGCCTCCGGTTCATGCCGCCCATGCAGGAACTGTTACACATGTAGTTGTAGTGGATGGTGGTACAGTCAGAGCCAAC
AMPL115316	chr17	TP53	7578045	7578066	7578289	7578314	ACTTTGCACATCTCATGGGGT	CTGATTCCTCACTGATTGCTCTTAG	tatagggaggtcaaataagCAGCAGGAGAAAGCCCCCCTACTGCTCACCTGGAGGGCCACTGACAACCACCCTTAACCCCTCCTCCCAGAGACCCCAGTTGCAAACCAGACCTCAGGCGGCTCATAGGGCACCACCACACTATGTCGAAAAGTGTTTCTGTCATCCAAATACTCCACACGCAAATTTCCTTCCACTCGGATAAGATGCTGAGGAGGGGCCAGAC
AMPL3364	chr17	TP53	7578333	7578353	7578554	7578577	CAACCAGCCCTGTCGTCTCT	CTGTCTCCTTCCTCTTCCTACAG	CCAGCCCCAGCTGCTCACCATCGCTATCTGAGCAGCGCTCATGGTGGGGGCAGCGCCTCACAACCTCCGTCATGTGCTGTGACTGCTTGTAGATGGCCATGGCGCGGACGCGGGTGCCGGGCGGGGGTGTGGAATCAACCCACAGCTGCACAGGGCAGGTCTTGGCCAGTTGGCAAAACATCTTGTTGAGGGCAGGGGAGTA
AMPL9336	chr17	TP53	7579297	7579315	7579536	7579555	CTCAGGGCAACTGACCGT	GCTGTCCCCGGACGATATT	GCAAGTCACAGACTTGGCTGTCCCAGAATGCAAGAAGCCCAGACGGAAACCGTAGCTGCCCTGGTAGGTTTTCTGGGAAGGGACAGAAGATGACAGGGGCCAGGAGGGGGCTGGTGCAGGGGCCGCCGGTGTAGGAGCTGCTGGTGCAGGGGCCACGGGGGGAGCAGCCTCTGGCATTCTGGGAGCTTCATCTGGACCTGGGTCTTCAGTGAACCATTGTTC
AMPL591	chr17	TP53	7579680	7579700	7579929	7579949	AGCCCAACCCTTGTCCTTAC	CTCTTGCAGCAGCCAGACTG	CAGAACGTTGTTTTCAGGAAGTCTGAAAGACAAGAGCAGAAAGTCAGTCCCATGGAATTTTCGCTTCCCACAGGTCTCTGCTAGGGGGCTGGGGTTGGGGTGGGGGTGGTGGGCCTGCCCTTCCAATGGATCCACTCACAGTTTCCATAGGTCTGAAAATGTTTCCTGACTCAGAGGGGGCTCGACGCTAGGATCTGACTGCGGCTCCTCCATGGCAGTGACCCGGAAGG
AMPL125252	chr17	NF1	29482921	29482952	29483144	29483170	ATTTTCAATGGCAAGTAAGTTATTTATGGTC	CAAAACACAGTAACCCAAATACTCAC	GTTTTTAAGGATAAGCTGTTAACGTGTTTTTTTTTTCTTTTTTTTTCAGCTTCCAATAAAAACAGGACAGCAGAACACACATACCAAAGTCAGTACTGAGCACAACAAGGAATGTCTAATCAATATTTCCAAATACAAGTTTTCTTTGGTTATAAGCGGCCTCACTACTATTTTAAAGAATGTTAACAATATG
AMPL125253	chr17	NF1	29485894	29485927	29486111	29486141	TTTAAGTATAGTATAATCTGGGAGGTAAAATGG	AGCCTGCCTACTTAAGATCAATTTACTTAC	AAGACTATTGTTGATCTTTTAGTCTTTCACTTTTCAGATGTGTGTTGATTGGTAGCAGAAAGTGAAACTAACTTTTATGTTCTGAATATCTTTTCTGTTAGAGAATATTTGGAGAAGCTGCTGAAAAAAATTTATATCTCTCTCAGTTGATTATATTGGATACACTGGAAAAATGTCTTGCTGGG
AMPL125254	chr17	NF1	29490181	29490214	29490400	29490424	TAATGTGATTATTTCTATTTTAGCAACCAAAGG	CAGTAGTCCCATGTGGATTTACAC	ACACAATGAGATTAGATGAAACGATGCTGGTCAAACAGTTGCTGCCAGAAATCTGCCATTTTCTTCACACCTGTCGTGAAGGAAACCAGCATGCAGCTGAACTTCGGAATTCTGCCTCTGGGGTTTTATTTTCTCTCAGCTGCAACAACTTCAATGCAGTCTTTAGTCGCATTTCTACCAGGTTAGT
AMPL125255	chr17	NF1	29496844	29496866	29497045	29497073	GTGAGATACCACACCTGTCCCC	ATGATACTAGTTTTTGACCCAGTGATTT	TAATACTTAATTTGATAAGTTAATTTTGGTTTTTACTTTTTAGGTTACAGGAATTAACTGTTTGTTCAGAAGACAATGTTGATGTTCATGATATAGAATTGTTACAGTATATCAATGTGGATTGTGCAAAATTAAAACGACTCCTGAAGGGTAAGTTTAAATGTATAATATATCTGAAAA
AMPL120207	chr17	NF1	29508300	29508327	29508541	29508569	ATGTTAGGTGTCTTTACCTTTCATTGC	GCTAACAACAGCAAATTTTACATCAAAA	TTACAGATAATATTGGAGCAAAAGTAATACGTAAATGGAAAGTTATTTTGCTCTGAGTTGTATTTGTGTTAACTTATTCTAGAGTTAATTTTTAAAAATTGTGTTTTTTCCAGAAACAGCATTTAAATTTAAAGCCCTAAAGAAGGTTGCGCAGTTAGCAGTTATAAATAGCCTGGAAAAGGTAAGTTACAACCTCTCTGGTATTAAAATTTTGT
AMPL125257	chr17	NF1	29508599	29508630	29508842	29508868	GATAGTTTCACATTCATTTTCAGGAAGAATA	GGTTTTTATGTCACAAGTAGGCATTT	CATTGTAATATTATTATGAAGGAAGTTAGAAGTTTGTGACATTTTATTTACTGTATTACAAAAAATCACTGTAAAGACATGTGGTTCTTTATTTATAGGCATTTTGGAACTGGGTAGAAAATTATCCAGATGAATTTACAAAACTGTACCAGATCCCACAGACTGATATGGCTGGTAAGGATACGATTGATTTTTTTTTTTTTTTTGTCTTTT
AMPL125258	chr17	NF1	29509460	29509488	29509683	29509709	CTTTTACTTTAATGCCAGGGATTTTGTT	AATGGAAATAATTTTGCCCTCCTTAC	CCTATCTAATAATGTCATTTAATATATTTTTCATGCAGAATGTGCAGAAAAGCTATTTGACTTGGTGGATGGTTTTGCTGAAAGCACCAAACGTAAAGCAGCAGTTTGGCCACTACAAATCATTCTCCTTATCTTGTGTCCAGAAATAATCCAGGATATATCCAAAGACGTGGTTGATGAAAACAACATGAATAAG
AMPL125259	chr17	NF1	29527410	29527443	29527613	29527643	TTATCTTATCGCTATATTTGAATTCTGTAGAAG	TTTGTAGTAGAGAAAGAATAAGCATGTTAC	TTATTTCTGGACAGTCTACGAAAAGCTCTTGCTGGCCATGGAGGAAGTAGGCAGCTGACAGAAAGTGCTGCAATTGCCTGTGTCAAACTGTGTAAAGCAAGTACTTACATCAATTGGGAAGATAACTCTGTCATTTTCCTACTTGTTCAGTCCATGGTGGTTGATCTTAAG
AMPL120211	chr17	NF1	29527984	29528016	29528194	29528226	TTATTACATGTTAGTAAAGAAATACTGCATGG	AGGATAACAGCATCAGTAAATATAGTTAGATA	GTATTTAAAGGCTTTTGTTTTCTGTTGGGGTTTTTATAGAACCTGCTTTTTAATCCAAGTAAGCCATTCTCAAGAGGCAGTCAGCCTGCAGATGTGGATCTAATGATTGACTGCCTTGTTTCTTGCTTTCGTATAAGCCCTCACAACAACCAACACTTTAAGGTGAGAGCATTGGTTTT
AMPL120212	chr17	NF1	29528263	29528296	29528503	29528532	CTTTTATCGGTATTTCTCACTATTATGTATTGA	AGTAATTTAGCAATACCTTTTGGACTTAC	TGTTCGTTTCAAGACCTTAAAAACTTAGTGTTTTTTTTTTAAACTTTCTATTTGCTGTTCTTTTTGGCTTCATTTGTATTACTGAGTATTTTTCTCATAGAAATAATCTGCTTTTTTTTTTCTTTTTCTATAGATCTGCCTGGCTCAGAATTCACCTTCTACATTTCACTATGTGCTGGTAAATTCACTCCATCGAATCATCACCAAT
AMPL125262	chr17	NF1	29533172	29533202	29533391	29533420	AAAACTTAAAACTACAGTGATAAACAGAGC	GGTGAGATTCAAAATTCGTGATTTATCTT	ATACAACTCACGTAATTTTGTACTTTTTCTTCCTATTGGTCTTTGTTTTTCTCTAGTCCGCATTGGATTGGTGGCCTAAGATTGATGCTGTGTATTGTCACTCGGTTGAACTTCGAAATATGTTTGGTGAAACACTTCATAAAGCAGTGCAAGGTTGTGGAGCACACCCAGCAATACGAATGGCACCGGT
AMPL120214	chr17	NF1	29541416	29541446	29541621	29541654	TAGCTATTATCCTGAGTCTTATGTCTGATA	CCAATTAACTTAGTGTGATAATTTTGAGACATT	CCATGTTTTTGTTTTGTTTTTAGAGTCTTACATTTAAAGAAAAAGTAACAAGCCTTAAATTTAAAGAAAAACCTACAGACCTGGAGACAAGAAGCTATAAGTATCTTCTCTTGTCCATGGTGAAACTAATTCATGCAGATCCAAAGCTCTTGCTTTGTGTAAGTATTTTTTTATGA
AMPL125264	chr17	NF1	29545894	29545922	29546138	29546163	TCTAGAACATTGTTATCACCCCTAAAAG	AGAACATGGAATTCATTTTCCCCTT	aaacttggtaccctttagcagtcactgtctatttcttcctccttctaatctcTCTCGATTTATTTATTTTTTTAATTGAAGTTTCCTTTTTTTCCTTGCAGAATCCAAGAAAACAGGGGCCCGAAACCCAAGGCAGTACAGCAGAATTAATTACAGGGCTCGTCCAACTGGTCCCTCAGTCACACATGCCAGAGATTGCTCAGGAAGCAATGGAGGT
AMPL125265	chr17	NF1	29548816	29548843	29549011	29549044	AAAATGTTTGAGTGAGTCTTCTCTTTG	GTTTTACAATGTACTAAGTACTACAGAGTTAAT	TCTTTCTCTTTTTTAAAAAATTCAGGCTCTGCTGGTTCTTCATCAGTTAGATAGCATTGATTTGTGGAATCCTGATGCTCCTGTAGAAACATTTTGGGAGATTAGGTATATGTACttttattttttaaattcaacttttaaattttattttgtatttttGTCTTGAAAT
AMPL125266	chr17	NF1	29550388	29550415	29550607	29550637	CCATTCTTATGTCTGGTTATATCTGCA	CCATTACCATTCCAAATATTCTTCCATTTT	TTAGGTTATTGATGATGCTAGTAACAATGAACTTTATGTTACTGCAGCTCACAAATGCTTTTTTACATCTGCAAGAAATTAACTAGTCATCAAATGCTTAGTAGCACAGAAATTCTCAAGTGGTTGCGGGAAATATTGATCTGCAGGAATAAATTTCTTCTTAAAAATAAGGTAAGCAAAATGACATATTTAA
AMPL125267	chr17	NF1	29552065	29552089	29552286	29552314	CTTGGTTGTCAGTGCTTCAGTAAA	AACAGAGCACATAAAATGATACAGAAAA	GCTTATTTATTTATTTTTTTCTAGCAGGCAGATAGAAGTTCCTGTCACTTTCTCCTTTTTTACGGGGTAGGATGTGATATTCCTTCTAGTGGAAATACCAGTCAAATGTCCATGGATCATGAAGAATTACTACGTACTCCTGGAGCCTCTCTCCGGAAGGGAAAAGGGAACTCCTCTATGGTCAGCTTCTTCTGTACT
rescue_AMP8	chr17	NF1	29553310	29553335	29553485	29553505	AGCTCTTGTGAGTTATTGTATGCGG	GTCTGGGCTTGTCGGCAAAT	AGacacacacacacacacacacacacacacacacacacacacaGTTTATTGCATTGTTAGATTTTATACATAAAATTACCCAAGTTGCAAATATATGTCTTCCACCCTTGACTCTCAGGATAGTGCAGCAGGATGCAGCGGAACCCCCCCG
rescue_AMP9	chr17	NF1	29553506	29553528	29553737	29553758	CAAACTAGAAGTGGCCCTGTAC	CAGATGCCATGTGCTTTGAGG	ATGTTTCTGTGGAACCCTGACACTGAAGCTGTTCTGGTTGCCATGTCCTGTTTCCGCCACCTCTGTGAGGAAGCAGATATCCGGTGTGGGGTGGATGAAGTGTCAGTGCATAACCTCTTGCCCAACTATAACACATTCATGGAGTTTGCCTCTGTCAGCAATATGATGTCAACAGGTAAATGTGAATAGTGGTTTTTTTTACTCAGTCTG
AMPL120220	chr17	NF1	29554063	29554088	29554309	29554332	AGAGTCCAAGATAAGTACCTTTCCT	TGTTTCTGTTGCTAAGGGCATAC	GTGAGGTTAGTGAAAGGAAGTTTTTGGCTTTATCATTTGAAGCATTTGCTCTGCTCTTCCTACTCCTTTTGGGTGGAGCTTATCAGGTTCTCCATTGGCAGGCAGGGCTCTAAGTGCAGTAACTTGATTTGCTGTTGTATTTGCTTAGGAAGAGCAGCACTTCAGAAAAGAGTGATGGCACTGCTGAGGCGCATTGAGCATCCCACTGCAGGAAACACTGAG
AMPL120221	chr17	NF1	29554384	29554412	29554624	29554652	GATCAGGAATAGCTTTTGAAGTAAATCC	CAGACAAAAGTCAACTTTACAGACTTAC	AAGATACGTGCATATTACAAGTATAATATCTGAGTATTTAATATACATCAAGTTTGAAACTTGGCTGTAGCTGATTGATGTTTAGCTCTAGACTAAGTTGCTTTCAAGTGATAATTGCCTTCATTTTAGGCTTGGGAAGATACACATGCAAAATGGGAACAAGCAACAAAGCTAATCCTTAACTATCCAAAAGCCAAAATGGAAGATGGCCAG
rescue_AMP10	chr17	NF1	29555950	29555978	29556117	29556139	TTGTCATGGAAGAAATGTTGGATAAAGC	CCTGTAGGGAGTCTGTGTCAGA	ATAATTTGTCAAGTCTCAACTAATTAAGGTTTAATTCATGCTTTGCACAAAAATTTTGTGTTTAGGCTGCTGAAAGCCTTCACAAGACCATTGTTAAGAGGCGAATGTCCCATGTGAGTGGAGGAGGATCCATAGATTTG
rescue_AMP11	chr17	NF1	29556140	29556164	29556375	29556399	AATGGATCAACATGACTGGCTTCC	ACCCACCAGATCCTTAACATTGGT	TTTGTGCCCTTGGGGGAGTGTGCCTCCAGCAGAGAAGCAATTCTGGCCTGGCAACCTATAGCCCACCCATGGGTCCAGTCAGTGAACGTAAGGGTTCTATGATTTCAGTGATGTCTTCAGAGGGAAACGCAGATACACCTGTCAGCAAATTTATGGATCGGCTGTTGTCCTTAATGGTGTGTAACCATGAGAAAGTGGGACTTCAAATACGG
rescue_AMP12	chr17	NF1	29556400	29556425	29556628	29556648	CTAGAATTGAGTCCTGCTCTGTATC	AAGAGGCAAGCTGACCCCTA	CAATGCTATTTAACAAATTGAAGAATACCATCAGCAAGTTTTTTGACTCCCAAGGACAGGTAAAGTGTTCTCTTATTTTTCACCTTTCTCTATGAATAGAGTGACTTGTTTGAAATAAGCCTTTTTCTTTCAGATTATTTAAATTAGGTACTCACAGTTTTTAAAAATTTCCAAAAAATTGCAGAAAGAAGAGTCATCTCAATG
AMPL125274	chr17	NF1	29556770	29556797	29556993	29557019	TAGATCAGTCAGTTTCATCTCTCTAGG	TCTGCTACATTTCAGTAGAATGCTTA	GGGTCTGTCTTCTGGGCATTGATGGCAAATCATTAATGTATTTGTTCTTTCTTTAGGTTTTATTGACTGATACCAATACTCAATTTGTAGAACAAACCATAGCTATAATGAAGAACTTGCTAGATAATCATACTGAAGGCAGCTCTGAACATCTAGGGCAAGCTAGCATTGAAACAATGATGTTAAATCTGGTCAGG
AMPL120226	chr17	NF1	29557175	29557208	29557400	29557426	CAAACTTACATTTAATTCGTTTTACTTGATGAC	CCTACATTGCTCTTTTGAGAACTCAC	TAAAGTATTTAGAATGCCTTCTCTTTTGTCTATATCTGATAATTTTTTTATTGTTTCTATGTCTATATAGGTATGTTCGTGTGCTTGGGAATATGGTCCATGCAATTCAAATAAAAACGAAACTGTGTCAATTAGTTGAAGTAATGATGGCAAGGAGAGATGACCTCTCATTTTGCCAAGAGATGAAATTTAG
AMPL120227	chr17	NF1	29557725	29557754	29557967	29557994	TCTTTTATAAAGTCGTCATGTCACTTAGG	ATAACTCTCACAGTAAAACCCACTAAT	TTATCTGGCAAATTATTTGCACTATAAGAAATCTTACGTGACTAAAGGTGTGTGTGTGGCTTCAAAAACATTGTTTGCTGTTTCTCTTTTCTCCACCATTCTATAGGAATAAGATGGTAGAATACCTGACAGACTGGGTTATGGGAACATCAAACCAAGCAGCAGATGATGATGTAAAATGTCTTACAAGGTAAAAAAAGAATGACCTTCAAGT
AMPL125277	chr17	NF1	29559005	29559032	29559227	29559254	AGTAAGAGGTTTATTTGAGGGGAAGTG	GGCTTTATTTGCTTTTTGCTTTATGTT	AAAGAACTTGAAAGATTCATGGTCTCTAAAttttttttttttttttttttttttttCAGAGATTTGGACCAGGCAAGCATGGAAGCAGTAGTTTCACTTCTAGCTGGTCTCCCTCTGCAGCCTGAAGAAGGAGATGGTGTGGAATTGATGGAAGCCAAATCACAGTTATTTCTTAAGTAAATTTCAGTCACCAAAA
AMPL125278	chr17	NF1	29559679	29559703	29559898	29559928	GGCCTTCACTATGTAAAGGTCAGT	TTCTATATGAAACTTTCATTTGATCTCACC	CTTTTTATTTCTCAGATACTTCACATTATTTATGAACCTTTTGAATGACTGCAGTGAAGTTGAAGATGAAAGTGCGCAAACAGGTGGCAGGAAACGTGGCATGTCTCGGAGGCTGGCATCACTGAGGCACTGTACGGTCCTTGCAATGTCAAACTTACTCAATGCCAACGTAGACAGTGGTCTCATGCACTCCATA
AMPL14995	chr17	NF1	29559998	29560021	29560227	29560251	TGCATCTGTTTGTCCACATTAGG	CGCTTACTCTAATCACTTACCCAC	CTTAGGTTACCACAAGGATCTCCAGACAAGAGCTACATTTATGGAAGTTCTGACAAAAATCCTTCAACAAGGCACAGAATTTGACACACTTGCAGAAACAGTATTGGCTGATCGGTTTGAGAGATTGGTGGAACTGGTCACAATGATGGGTGATCAAGGAGAACTCCCTATAGCGATGGCTCTGGCCAATGTGGTTCCTTGTTCTCA
AMPL125280	chr17	NF1	29562585	29562610	29562793	29562822	AAAATGGGATTGTTTGCACTAACCT	ACACACATACACACAAAATGAATGATACA	GATTTTGTTTTGTTCTCAGGATGAACTAGCTCGAGTTCTGGTTACTCTGTTTGATTCTCGGCATTTACTCTACCAACTGCTCTGGAACATGTTTTCTAAAGAAGTAGAATTGGCAGACTCCATGCAGACTCTCTTCCGAGGCAACAGCTTGGCCAGTAAAATAATGACATTCTGTTTCAAGGTT
AMPL15003	chr17	NF1	29562823	29562851	29563039	29563065	GCTGAGGTATGTCAAGTAATGATTATGT	CGGTTCTATGTGAAAAGATGACAAAC	ACAGAATGTGCAGGGCTGATTGTCTTCTTTTAAGGTAAAATATATGGAGCAGGTATAATAAACTCCTATTCGTGCATTTCTGTAGGTATATGGTGCTACCTATCTACAAAAACTCCTGGATCCTTTATTACGAATTGTGATCACATCCTCTGATTGGCAACATGTTAGCTTTGAAGTGGATCCTACCAG
AMPL120233	chr17	NF1	29575914	29575943	29576136	29576163	ATGTCTGTATAAGAGTCTCTTTTAAGGAG	ATGGTAATCTCTAACTGTAAGCATACC	TGATTTTTGTTATTTGTTTTAAACAAAAGTGTTAGGATTTTATTTTTATTTTTTTGTAGGTTAGAACCATCAGAGAGCCTTGAGGAAAACCAGCGGAACCTCCTTCAGATGACTGAAAAGTTCTTCCATGCCATCATCAGTTCCTCCTCAGAATTCCCCCCTCAACTTCGAAGTGTGTGCCACTGTTTATACCA
AMPL120234	chr17	NF1	29579787	29579816	29580018	29580047	TAAAACCCAGAATTAAAATTCATTCCTCA	ACAGCTAATAAAAAGTTCTCCAAACTTAC	AAATTCAGTTGATTTCTAATTTTTTGTTGATTCCATTTGTGTTACATTTTATGGTGTAATTTTATGTACAAGCCAACATTGTTTTTGTTGCTGTATGTAGTCGGTGCTGTGACTTGTTTGTGCTCATCTCTGTTCTGTAGGCAACTTGCCACTCCCTACTGAATAAAGCTACAGTAAAAGAAAAAAAGGAAAACAAAAAATCA
AMPL125284	chr17	NF1	29585318	29585351	29585525	29585558	ATTAATTCAAACCTTATACTCAATTCTCAACTC	GGGGAATTTAAGATAGCTAGATTATCAAAATAA	CTTGTTTTTAGGTGGTTAGCCAGCGTTTCCCTCAGAACAGCATCGGTGCAGTAGGAAGTGCCATGTTCCTCAGATTTATCAATCCTGCCATTGTCTCACCGTATGAAGCAGGGATTTTAGATAAAAAGCCACCACCTAGAATCGAAAGGGGCTTGAAGTTAATGTCAAAGGTGAA
AMPL125285	chr17	NF1	29585918	29585948	29586159	29586183	AGGAATGTTTGATTTTTAAGTACTAGCAGA	CAAACAGAGCAACTGAGTAAGTGG	AATTATATCAATGAGAAAATTCATGTTTTTAAAGAATGTCTTAATGTATAGACTTCATACAATAAATAATCTGATTATTTATAACCCTGTTTTATTGTGTAGATACTTCAGAGTATTGCCAATCATGTTCTCTTCACAAAAGAAGAACATATGCGGCCTTTCAATGATTTTGTGAAAAGCAACTTTGATGCAGCACGCAGGTAATTTTCTTG
AMPL120237	chr17	NF1	29587320	29587350	29587543	29587565	ATTTAATTCAAACATAAGTCTGGGTGTATC	TGTTCACTATCCCCATGACTGG	TGGTGTTGAAAATTCTAATGACTTTGCATTTTTGAAGGTTTTTCCTTGATATAGCATCTGATTGTCCTACAAGTGATGCAGTAAATCATAGTCTTTCCTTCATAAGTGACGGCAATGTGCTTGCTTTACATCGTCTACTCTGGAACAATCAGGAGAAAATTGGGCAGTATCTTTCCAGCAACAGGTAAGATTTC
AMPL125287	chr17	NF1	29588657	29588688	29588877	29588905	TACAAGTTAAAGAAATGTGTAGTGCTAAATG	GCAATCAACTATTTCAAGGTTGTACTTT	TGAACTGCTAATTTTTTTTCTAAGTAGTTTGCTGTATCTAGGGATCATAAAGCTGTTGGAAGACGACCTTTTGATAAGATGGCAACACTTCTTGCATACCTGGGTCCTCCAGAGCACAAACCTGTGGCAGATACACACTGGTCCAGCCTTAACCTTACCAGTTCAAAGTTTGAGGAATTTATGACTAGGT
AMPL125288	chr17	NF1	29592187	29592217	29592357	29592389	TTTTTACATACTCAGTAGACAACATAAAGC	TGTTAAGAGACCCAAAACATAGTATTTCTTAC	CTCATAATTACTCTGTTATTTTTCTTTTAGGCATCAGGTACATGAAAAAGAAGAATTCAAGGCTTTGAAAACGTTAAGTATTTTCTACCAAGCTGGGACTTCCAAAGCTGGGAATCCTATTTTTTATTATGTTGCACGGAG
AMPL125289	chr17	NF1	29652660	29652682	29652899	29652929	AGCCTTATTTCTCAGTGTCCAA	CTACAATTTCATATGGCTTTGCATAATATG	AAAACAACTGATTTAAAAAATGAATCCAGACTTTGAAGAATTGTTTTATATTATTCTCTCTAGAAAATGAATCATAAAATAAAATTGATTAGTGGCATCTGTATATTTATTTTAAACACTGCTAATAATCTTTGTCTTTTTTGTCATTTTCCTTAGGTTCAAAACTGGTCAAATCAATGGTGATTTGCTGATATACCATGTCTTACTGACTTTAAAGC
AMPL120241	chr17	NF1	29652930	29652949	29653170	29653190	TGGACCTTACCCATACCGG	TGGCAGCAGGTAGTTTCTGT	GCCTAGCAATCGCTTTAAAACAGACTTTCTCTCTAAGTGGTTTGTTGTTTTTCCTGGCTTTGCTTACGACAACGTCTCCGCAGTCTATATCTATAACTGTAACTCCTGGGTCAGGGAGTACACCAAGTATCATGAGCGGCTGCTGACTGGCCTCAAAGGTAGCAAAAGGCTTGTTTTCATAGACTGTCCTGGGAAACTGGCTGAGCACATAGAGCATGAACA
AMPL125291	chr17	NF1	29653191	29653213	29653354	29653382	CCTTGGCTTTAGAAGAGGACCT	ACGTGACATTTTATACACCACTATAGGG	GAAGGTATTCCACAATGCTCTCAAGCTAGCTCACAAAGACACCAAAGTTTCTATTAAAGTAAGTTCCAGTCTGTGTTTTGTAAACGATTCATTGCTTTTCTTGACTAACTAGACTATATCCTGGCCTCCCTAGGTGTCCTAC
AMPL120243	chr17	NF1	29654497	29654517	29654741	29654759	CCGTCACCACCACTTTCCAG	GTCGGGCTGTGACAGTTC	GTTGGTTCTACTGCTGTCCAAGTAACTTCAGCAGAGCGAACAAAAGTCCTAGGGCAATCAGTCTTTCTAAATGACATTTATTATGCTTCGGAAATTGAAGAAATCTGCCTAGTAGATGAGAACCAGTTCACCTTAACCATTGCAAACCAGGGCACGCCGCTCACCTTCATGCACCAGGAGTGTGAAGCCATTGTCCAGTCTATCATTCATATCCGGACCCGCTGG
AMPL125293	chr17	NF1	29654766	29654786	29654932	29654962	CCCCAACACACCAAGATTCG	CAATTTACAATATTAAGGTAGAGGCTGTTT	GCCAAAAGATGTCCCTGGGACACTGCTCAATATCGCATTACTTAATTTAGGCAGTTCTGACCCGAGTTTACGGTAGGTTTTTTAAAATTCTCTTCAGTTTGATTTGGGGTTTGTTGCTTTTAAAATGAGACCATTTAATGAATTTTA
AMPL125294	chr17	NF1	29657282	29657311	29657498	29657530	TTTAAAACAACTTCATTTGTGTTTTCTCC	TTATCATTACTTACTAGATTTGCTAAATCCAG	TAGGTCAGCTGCCTATAATCTTCTGTGTGCCTTAACTTGTACCTTTAATTTAAAAATCGAGGGCCAGTTACTAGAGACATCAGGTTTATGTATCCCTGCCAACAACACCCTCTTTATTGTCTCTATTAGTAAGACACTGGCAGCCAATGAGCCACACCTCACGTTAGAATTTTTGGAAGAGTGTATTT
AMPL120246	chr17	NF1	29661816	29661842	29662044	29662065	TTCATTGACCATCACATGCTAATAGT	TGAGCAAACTCAATACCTGCC	GTATTTTTTTCCAGGTATTGAATTGAAACACCTTTGTTTGGAATACATGACTCCATGGCTGTCAAATCTAGTTCGTTTTTGCAAGCATAATGATGATGCCAAACGACAAAGAGTTACTGCTATTCTTGACAAGCTGATAACAATGACCATCAATGAAAAACAGATGTACCCATCTATTCAAGCAAAAATATGGGGAAGCCTTG
AMPL125296	chr17	NF1	29663309	29663340	29663491	29663517	GGTAGAGTGATTAAAAACATGTTATTTTCCT	ACAGAAGGCAAAAGAAAAGTGATTAC	TCTTCAACTAGATTACAGATCTGCTTGATGTTGTACTAGACAGTTTCATCAAAACCAGTGCAACAGGTGGCTTGGGATCAATAAAAGCTGAGGTGATGGCAGATACTGCTGTAGCTTTGGCTTCTGGAAATGTGAAATTGGTTTCAAGCAAG
AMPL120248	chr17	NF1	29663636	29663661	29663865	29663885	ATCCTGCTTCTTTACAGGTTATTGG	ATGACCAGTCCATGTGTGGA	AAGGATGTGCAAAATAATTGACAAGACATGCTTATCTCCAACTCCTACTTTAGAACAACATCTTATGTGGGATGATATTGCTATTTTAGCACGCTACATGCTGATGCTGTCCTTCAACAATTCCCTTGATGTGGCAGCTCATCTTCCCTACCTCTTCCACGTTGTTACTTTCTTAGTAGCCACAGGTCCGCTCTCCCTTAGAGCT
AMPL125298	chr17	NF1	29663891	29663916	29664079	29664111	TCATTCACTCTCTGTGTACTTGTTC	GCTTGATATGGAATGGAAGTAATTTATTTTCT	ACAGCTTCATTTTAGTGGTAAGTTCTAGGAAAGGAATTTGTGTTTACCAGTTCCTTTCTCCATTTTACTTCACCTGATCAATATAGATTATCTTATTTATGTTTGTGCTCTAACACCAAGTTGCTAATTTAAGCCTCCAGTAATGACATGAAATATTACCAAAA
AMPL125299	chr17	NF1	29664362	29664390	29664587	29664611	ACTTGTTCCTTTATTCTCTTACAGAAGA	GGCTTCTATACCTCCATGATCTCC	GACCAAGCAAGTTTTGAGACTCAGTCTGACAGAGTTCTCATTACCCAAATTTTACTTGCTGTTTGGCATTAGCAAAGTCAAGTCAGCTGCTGTCATTGCCTTCCGTTCCAGTTACCGGGACAGGTCATTCTCTCCTGGCTCCTATGAGAGAGAGACTTTTGCTTTGACATCCTTGGAAACAGTCACAGAAGCTTTGTT
AMPL125300	chr17	NF1	29664668	29664701	29664890	29664922	GAAGAAATATTGGTTTATTGTGCTATTTTGTAC	ACTTATATTTAATTTAGGACATACCTTTGAGC	TTAATGCTTAAATAAAAACACTTGCATGGACTGTGTTATTGGTAACAGGTCACTTAATGACATCATAATAAACATTATTTAAACAGTTCTAAAAACATTTATGTACAATATGTATTCAGAGTATCCCCTTTTTTAGGCATGCATGAGAGATATTCCAACGTGCAAGTGGCTGGACCAGTGGACAGAACTA
AMPL58917	chr17	NF1	29664930	29664963	29665157	29665177	ATATGCATATTGTTGAAAATACAGCTATTACTG	AGTGAGGGCGGAACAGGTAC	TATGATCAATGttataatttattatttagtatatataaaCACAAAGGTTTTTATAAGTTCTGTGGATCTTTTAATTGCAGATTTGCATTCCAATATAATCCATCCCTGCAACCAAGAGCTCTTGTTGTCTTTGGGTGTATTAGCAAACGAGTGTCTCATGGGCAGATAAAGCAGATAATCCGTATTCTTAGCAAG
AMPL125302	chr17	NF1	29665585	29665613	29665823	29665854	AAGATCACCATAGCATGAGAAATCATTC	TGAATGCACTCATTTTCTATACAGTAATTAC	TAGCATTTATTAAATAAGTAAATGTTCCTGAATTCATTCCGAGATTCAGTTTAGGAGTTAATGTTTTATTTCAATGAAAGTAAAATAAAAAATTCTGTTTTCCTAAAAGGCACTTGAGAGTTGCTTAAAAGGACCTGACACTTACAACAGTCAAGTTCTGATAGAAGCTACAGTAATAGCACTAACCAAATTACAGCCACTTCTTAATAAG
AMPL15043	chr17	NF1	29667453	29667476	29667668	29667690	CTGCAGTGTGTTTTGAAAGAGAC	AGGAACCTCAAGGCAAAGTTTG	TATGTCATGATTCATCTTACTAGCCTCAAACATATCTTCTTTGCCAGGACTCGCCTCTGCACAAAGCCCTCTTTTGGGTAGCTGTGGCTGTGCTGCAGCTTGATGAGGTCAACTTGTATTCAGCAGGTACCGCACTTCTTGAACAAAACCTGCATACTTTAGATAGTCTCCGTATATTCAATGACAAGGTAAG
AMPL120255	chr17	NF1	29669965	29669990	29670181	29670214	TGAGCCTTTAAAGAAAGCTACTGTG	CAAATTACTTCTGGTTTCTTAATAGTACTTCAT	TGAACCTCATCAACCATCTCATGATTATCTTTAATAGAGTCCAGAGGAAGTATTTATGGCAATCCGGAATCCTCTGGAGTGGCACTGCAAGCAAATGGATCATTTTGTTGGACTCAATTTCAACTCTAACTTTAACTTTGCATTGGTTGGACACCTTTTAAAAGGTAAAAAAGCCTTATTTAGAATATTTTT
AMPL120256	chr17	NF1	29676019	29676049	29676257	29676284	GTAGGAGTTATATTTCCTTTCCTTGCAGAG	ATTTTGTGTTTTTACCTGCTAAGTAGG	TTGTTAGTCAGGGAAGAAGACCTCAGCAGATGCTTGTTCAAAAAATTAATTCTTACttgtttgtttgtttgtttgtttgttttttgtAGGGTACAGGCATCCTTCACCTGCTATTGTTGCAAGAACAGTCAGAATTTTACATACACTACTAACTCTGGTTAACAAACACAGAAATTGTGACAAATTTGAAGTGAATACACAGAGCGTGG
AMPL125306	chr17	NF1	29677122	29677151	29677338	29677371	GACTGTAAGAAGTTCATCCTGTTTTAAGT	TGATTATGTAATTATAGGAGAGTAAATCCACTT	CACACTTGTGATTTGTTAAATTTTTTAACCTGCCACCGTTTTCCTTTTAGCTTTACTTACAGTGTCTGAAGAAGTTCGAAGTCGCTGCAGCCTAAAACATAGAAAGTCACTTCTTCTTACTGATATTTCAATGGAAAATGTTCCTATGGATACATATCCCATTCATCATGGTGACCCTTCCTATAGGT
AMPL125307	chr17	NF1	29679207	29679232	29679424	29679456	AAGGAGCAAACGATGGTTGTATTTG	TCTACATAATTTAGATAAACTAACCAAGCAAC	TCACCATATTAATTGATTTTTCTCTATTGTTTTCATCTTTCAGGACACTAAAGGAGACTCAGCCATGGTCCTCTCCCAAAGGTTCTGAAGGATACCTTGCAGCCACCTATCCAACTGTCGGCCAGACCAGTCCCCGAGCCAGGAAATCCATGAGCCTGGACATGGGGCAACCTTCTCAGGCCAACACTAAGAA
AMPL15052	chr17	NF1	29683410	29683440	29683618	29683646	TTTTAGTGTATTCCCATTTATAGACACTGT	CTCCCACCTTATTTTCAATGATCTAGAT	AGTTAATGAACTTGCATATTCTTAACTTTTGTTTATAGGAACAAGGAAAAGTTTTGATCACTTGATATCAGACACAAAGGCTCCTAAAAGGCAAGAAATGGAATCAGGGATCACAACACCCCCCAAAATGAGGAGAGTAGCAGAAACTGATTATGAAATGGGTGAGAAACAAAGTATTG
AMPL125309	chr17	NF1	29683884	29683913	29684109	29684133	AAGAAAGCTGTTGAATTTTAGAAGTAACA	GGACTCAAAAAGGGGAAATCCTTA	TTGAAATAGTTAGGTGAAGTGATTATCCAGGTGTTTGATCACGTTAATTCCCTATCTTGCTGCAGAAACTCAGAGGATTTCCTCATCACAACAGCACCCACATTTACGTAAAGTTTCAGTGTCTGAATCAAATGTTCTCTTGGATGAAGAAGTACTTACTGATCCGAAGATCCAGGCGCTGCTTCTTACTGTTCTAG
AMPL120261	chr17	NF1	29684149	29684175	29684387	29684418	TTATTCCAGTCTACTTTTAGGAGGCC	AGGTGAATTAAAATCAAAAGGAGATACTTAC	CTTAAATATTAAAAACATGAATAGGATACAGTCTTCTACTTCTCACCCAAACAGATAACAATTCAGCCACAAAGTAAAAATGTTGTGTGTTTACTTTTTTGCATCTTGGCAGGCTACACTGGTAAAATATACCACAGATGAGTTTGATCAACGAATTCTTTATGAATACTTAGCAGAGGCCAGTGTTGTGTTTCCCAAAGTCTTTCCTGTTGT
AMPL125311	chr17	NF1	29685444	29685477	29685646	29685671	TTTCATTTAATTTTCCTCTAAAATGTTCCTCTG	CAACCATCCTTCTCCAGATACATTT	TTGACTTTTTTTTTCTTTTAGGCATAATTTGTTGGACTCTAAGATCAACACCCTGTTATCATTGTGCCAAGATCCAAATTTGTTAAATCCAATCCATGGAATTGTGCAGAGTGTGGTGTACCATGAAGAATCCCCACCACAATACCAAACATCTTACCTGCAAAGTAAAT
AMPL125312	chr17	NF1	29685817	29685850	29686048	29686075	TATGCTGAGTATATTTTAAGTAGGTTTTAGTTG	CCTTCATTTTGCCAAAAGTTAGAGAAA	CTTTGACACTCATTCTAAAAACATGTTTTCAACATGTACATAGGGTTTATATATCATCAGCTATATGACTTATTTAATTTCTGTTACAATTAAAAGATACCTTGCTTGTTATAAGAGTAAAATTTGATTTGTTGCAGGTTTTGGTTTTAATGGCTTGTGGCGGTTTGCAGGACCGTTTTCAAAGGTAAGAAAATATATT
AMPL125313	chr17	NF1	29687486	29687512	29687714	29687735	TTCCTATTTTCCATTACAGCAAACAC	TCACATTTACTGACCTGGGGA	AAATTCCAGACTATGCTGAGCTTATTGTTAAGTTTCTTGATGCCTTGATTGACACGTACCTGCCTGGAATTGATGAAGAAACCAGTGAAGAATCCCTCCTGACTCCCACATCTCCTTACCCTCCTGCACTGCAGAGCCAGCTTAGTATCACTGCCAACCTTAACCTTTCTAATTCCATGACCTCACTTGCAACTTCCCAGCAT
AMPL120265	chr17	NF1	29700970	29700994	29701192	29701219	GCAATGAAATTCAGTCCTGGAAGG	GAAGAGCCCATGTTAAGTTGATTTTAA	AAAAGAAGAAGTAACTGGCTGTTCTCTTTTTCTCCAGGAATCGACAAGGAGAACGTTGAACTCTCCCCTACCACTGGCCACTGTAACAGTGGACGAACTCGCCACGGATCCGCAAGCCAAGTGCAGAAGCAAAGAAGCGCTGGCAGTTTCAAACGTAATAGCATTAAGAAGATCGTGTGAAGCTTGCTTGCTTTCTTTT
AMPL187624	chr17	SMARCE1	38785014	38785036	38785239	38785264	GAACACACAAAACAAGGCAACA	GACAAATGTGTGATTACAGAGGAGA	CTTATTCTTTTTTCTCATCTTCTGGTATGGGATCTGTTGGTGGCTCCTCCACTGTTGCACTGTTGCTCTCCGAGCCAGTGTTACTATCACTGGTTCCTTCCTCTGCCATACTGTCGACCCCCTCCTGCCCACTCTCCTTGTCCTCAGGAGTAGACGTGCCTTCTTCACCATTCTGTTGGCTCTCTGTTGTTTCTTCAAGGTGTG
rescue_AMP13	chr17	SMARCE1	38787006	38787029	38787227	38787254	GCCTTTGTTAGCTGCTTGTTCTT	ACCAACTTTTGAAAGAATATATCTGGC	CCTCAGGAACGATGCTGCTCTGACTGCGCTCAGCTTGCTCTGCGGCCTCCTTCTCCCTTTCCTCCTGCCTTTTGCGGGCCTGTTCCTCTGCCTGTGCAATCTCAGCTGCAATTTTCTCCATATCCACTTCTACTTTCAGACCGCACAACTAATCAGAAAAAAACAGAACTCCGTAATGTTTTTTCCTTATAATTTTTGA
AMPL29367	chr17	SMARCE1	38787698	38787731	38787945	38787965	AAAAGGATCCTACAGGTTTATAATAAAGTTAGC	AGCCTGATCCTGTCTTGCAG	CCTGTTTCAAAGTGAACAACATTCAATAAAAACACTATTTTGGAAAAAAGAATGAGGAAAAATAAAGTAACAGGTATAGTGATAAAAGTATAGTTAACATATTAAACAGATACCCTTTTAAGTTCATTGTTAAATGAATCTGTGCTTTCCAGGAATTTCCTCTTCTTCTCCTGGTGTCGTTCCTCTATTTGAAGAAGTTCAGCTTCTAGTTTTCG
AMPL184424	chr17	SMARCE1	38788408	38788436	38788627	38788653	TAGGCACATCTTATTGAAATGAATGTTT	TGACCTGATTTCCAGAACAATTTGTT	TATGACTTTACCTGATGAACCATTAAGGACTGGACCTGCCGTTTGAGGACCTGCATTCTAGCTGTTGTGACAACTGACCGAACGTCTGGCACCACACTCTCACTAAGAATTTCACTGATGAGGCGGTGGTTTCTCTGGAAACGGGCGGTGGCTGTATGCTTCATTGAAAAGCCATCATCATAATCTGGAGTG
rescue_AMP14	chr17	SMARCE1	38792180	38792202	38792398	38792428	TACCATCTGGATCTTCAGCAGG	AAGTGAGATAACATAGGTCTGCATTATAAC	CTGAATGCTCATGTACGGTTCTCCTTTCTCCATGCGAGATTGTCTCTGTCGACTTTCTTCCTCTAAAGCAGCTTCTGCACGACTTTTTGCATTTATGTAAGCAAGGTACGCGGGGGAATTATGATAGGCCTTCATAGATTCATTGTACTCTATCTGAAATTCAAATGTTTTTTGGTtttataattaacattttgcag
AMPL184426	chr17	SMARCE1	38792582	38792615	38792784	38792816	AAATAGTAAGCCAATGTTTTATGTACTTTACAC	GACATCAGTATTAACATTTCATCTGTTTTCTT	ATTATCTATCCCACTGTGAGCCCCTACCCTACCTTTTCTGCTTCGTATTCGTTTAAATATTCTTGTTTTTCTTCATCAGTGAGATCTCGCCACATGCCACCAATAATCTTGCCAATCTCCCACAACTTTAGGTCAGGGTTGGAAGCCTTTACTTGGTCCCAGACCTTAAA
AMPL184427	chr17	SMARCE1	38793623	38793649	38793848	38793875	TTTTTGGACCTTTCCTCTGAATATGC	GCCAGTGAACTCCTTACAGTTGAATAA	ACAGAAAAGCTGGCTAAGCCGATCTAAAGTTGGATGTTAAGCAAAGAAGCAGCAAAGACAGTGTCCTCACTCCTTACCAGGTCCTAAGCACCTACCTTTCTGCTGTACCTCATGTAGGGCATCAGCGGCTTATCTGGTGGCTTTGGGGGTTTTGGAATCGTGATACCAGAGGATGCCTACGAAAGAGTTAAATACATTCA
AMPL184428	chr17	SMARCE1	38798608	38798635	38798835	38798857	TTAAATGGCTGTGCTTATGATTCAAAA	TGAGCTCATTTCTCATTCGTGT	AGACCTAATTCTGAAGGCATTTCTGGTCAATTCCAGTTGTTTGCCGGATGCTGTAATAGTTGATTCTCCTACCGTGACCCGGCTGTTGGTGCCCGGGTTCCCTCCCAGCCTGTAGTTGTTGTAGGCGAGATGACTGTATGGATTGTATCCCACAAACCCTGGTGTGCTGGGCATTTGCTGATGGAAACAAATGAGACAAAA
AMPL184429	chr17	SMARCE1	38801703	38801732	38801894	38801927	TTTTTCTTTTAAGCTGAATTTCATCCTGT	TGCATAGTATTATATCTCAGTTGTTTACAAGAA	TGCTGTGATGATTGAGTGACTGTCACTGGAAGACATCTGGGTTTTTGTATCAAGGCCAGAGTTGGCTATTACATTAACAAGAAAATTAAAACTTACTGTTGCAGGAGCTGGGGTGGGAGGTGGGGCATAAGATGGTCTTTCTGTTTGAAAGAAAATAAATAAC
AMPL184430	chr17	SMARCE1	38801928	38801950	38802123	38802150	ACAAAACTACCAATGGTCCTGT	TGCTTGCTGAGTTTTGATTCTCTTTTT	TTTGAAGAAAAAAAAATGAGAGTATTTTGGAATTCCCACTTGCTAGGGCATTAGTCTCTTATTAACATAGATTGATAAATATAAAAATTGAAACTTACTTGACATTTTGGAAGATTAAGTTCTCAGTTCCTTAAGAATGAATCTGAGACACTaaaataaaaaaaaaaggaaaaa
AMPL184433	chr17	H3F3B	73774984	73775002	73775234	73775252	GATGAGCAGCTCGGTCGA	GCCCGAACCAAGCAGACT	CTTCTGATAACGACGAATCTCTCGAAGCGCCACGGTCCCGGGCCTGCAGCGAGCAGGGGAGGAGTGAGCGGACGCTGCCGCACAAAGCCGGCCACCGCCGGGCCATTGTTCCCCCGCCCGACCTACCTGTAGCGATGAGGCTTCTTCACCCCGCCGGTAGAGGGAGCGCTTTTCCTGGCGGCTTTCGTGGCCAGCTGTTTGCGGGGGGCTTTCCCACCGGTGGACTTACGAGC
AMPL30452	chr22	SMARCB1	24129344	24129362	24129525	24129543	CTCTGCCGCCGCAATGAT	CGATGAATGGAGACGCGC	GATGATGGCGCTGAGCAAGACCTTCGGGCAGAAGCCCGTGAAGTTCCAGCTGGAGGACGACGGCGAGTTCTACATGATCGGCTCCGAGGTAGCCCGGGGCGCGTTCTCGCCCTccccgggctcggccccgcgggagccccggggcgggcccATGCGCCGAGAGC
AMPL184435	chr22	SMARCB1	24133860	24133879	24134081	24134099	TGCTTGATGCAGTCTGCGC	ACCCTCGTGAAGACGCAC	CAGGACCCTCCCCTTCCCTGTGGTGCTGCGACCCTTATAATGAGCCTTCTTGCTTTACTCATAGGTGGGAAACTACCTCCGTATGTTCCGAGGTTCTCTGTACAAGAGATACCCCTCACTCTGGAGGCGACTAGCCACTGTGGAAGAGAGGAAGAAAATAGTTGCATCGTCACATGGTAAAAAAACAAAACCTAACACTAAGG
AMPL184436	chr22	SMARCB1	24135666	24135686	24135895	24135915	TGATGTGCTGCATCCACTTG	ACAGGTGTCCCCAGAGATGC	GCTGGCTGCTGTGTGCCACCGCCACCAGCAGAGTGACCCAGTGATGTTTGTCTGTTACAGATCACGGATACACGACTCTAGCCACCAGTGTGACCCTGTTAAAAGCCTCGGAAGTGGAAGAGATTCTGGATGGCAACGATGAGAAGTACAAGGCTGTGTCCATCAGCACAGAGCCCCCCACCTACCTCAGGTAATGCGTTCCTGGCCAGG
AMPL184437	chr22	SMARCB1	24143094	24143118	24143322	24143343	TATACTGACTGGGAGGACTTTTCT	GAGGAAGGAACTGAAACGTGC	TGTATCTCCTCAGGGAACAGAAGGCCAAGAGGAACAGCCAGTGGGTACCCACCCTGCCCAACAGCTCCCACCACTTAGATGCCGTGCCATGCTCCACAACCATCAACAGGAACCGCATGGGCCGAGACAAGAAGAGAACCTTCCCCCTTTGGTGTGGATGCATCGCTGCACTCACCCTCCGTGCTGATTCCGCCTTAGTTCTCCA
AMPL146667	chr22	SMARCB1	24145358	24145377	24145609	24145627	CTGACAAGCGGCCATCTTC	AGCCCGACTGCCTTGTAC	CCCAGATGGGTTTGCAGAAGCCTGCTGTGCAGAGAGAGAGGCTGAAAATTTGCATACCTAGGGCTCCGGCCCCCTCGCTGACTGTTGCTTCCATTTCACTTTCAGCTTTGATGACCATGACCCAGCTGTGATCCATGAGAACGCATCTCAGCCCGAGGTGCTGGTCCCCATCCGGCTGGACATGGAGATCGATGGGCAGAAGCTGCGAGACGCCTTCACCTGGAACATGAATG
AMPL184439	chr22	SMARCB1	24158906	24158925	24159127	24159148	TGCCCAAGCATGGTGCAAT	CAGTGCTGGGTGAGAAGTCAC	CTCTTGGCATCCCTTCCCTCTCCTGATTTCAGAGAAGTTGATGACGCCTGAGATGTTTTCAGAAATCCTCTGTGACGATCTGGATTTGAACCCGCTGACGTTTGTGCCAGCCATCGCCTCTGCCATCAGACAGCAGATCGAGTCCTACCCCACGGACAGCATCCTGGAGGACCAGTCAGACCAGCGCGTCATCATCAAGGTAG
AMPL184440	chr22	SMARCB1	24167381	24167406	24167610	24167630	TCTAACTTGTGTCCTTTGGTTGTTG	GGAGGGAGAGACTCATGCAT	CCTCAGCTGAACATCCATGTGGGAAACATTTCCCTGGTGGACCAGTTTGAGTGGGACATGTCAGAGAAGGAGAACTCACCAGAGAAGTTTGCCCTGAAGCTGTGCTCGGAGCTGGGGTTGGGCGGGGAGTTTGTCACCACCATCGCATACAGCATCCGGGGACAGCTGAGCTGGCATCAGAAGACCTACGCCTTCAGGTAGGATC
AMPL184441	chr22	SMARCB1	24175725	24175746	24175954	24175974	AAGTCATTCCTCTCACTGCCT	AGACTGGGAAAGGCAATGGC	CCCCTCCTCGTAGCGAGAACCCTCTGCCCACAGTGGAGATTGCCATCCGGAACACGGGCGATGCGGACCAGTGGTGCCCACTGCTGGAGACTCTGACAGACGCTGAGATGGAGAAGAAGATCCGCGACCAGGACAGGAACACGAGGTACCCCTGGCCCTGTGGTCCTGGGCTCTGCCCACAGGCACCTGGCTTTCCAGGCAGAGGCAGG
AMPL184442	chr22	SMARCB1	24176178	24176199	24176386	24176407	CTGAGAGAAGGCTGGGTCTGA	TTCTGAGATGCTCCGTGGGAG	CCCTGCTGGGGGCCCACATCCTGCCTCTGTTCCCACCCCTACACTTGGCTGCCCTGTAGAGCCTTGGGAAGGGCAGCGCCCAGGCTGGGAGCTGGCCCCGACTCATTGCCCTCCCCACTCCTCTTCCAGGCGGATGAGGCGTCTTGCCAACACGGCCCCGGCCTGGTAACCAGCCCATCAGCACACGG
AMPL184443	chr22	NF2	29999925	29999945	30000121	30000139	GGGGCTAAAGGGCTCAGAGT	GACTGTCACCGCAGCAGT	GCAGGCCGTGGGGCGCGAGGGTCCCGGGCCTGAGCCCCGCGCCATGGCCGGGGCCATCGCTTCCCGCATGAGCTTCAGCTCTCTCAAGAGGAAGCAACCCAAGACGTTCACCGTGAGGATCGTCACCATGGACGCCGAGATGGAGTTCAATTGCGAGGTAACCGGCCGGCAGCCCCG
AMPL184444	chr22	NF2	30032619	30032642	30032865	30032888	CCTCATCAGCTGTCTTAGTGTCA	GTTTCATCGAGTTCTAGCCCAAC	TCCCCACGTTTTGGAACCTGAGAGTGGAGAGTGCAGAGAAAAGGTTTTATTAATGATTTTTGCTCACAGTGTCCTTCCCCATTGGTTTGTTATTGCAGATGAAGTGGAAAGGGAAGGACCTCTTTGATTTGGTGTGCCGGACTCTGGGGCTCCGAGAAACCTGGTTCTTTGGACTGCAGTACACAATCAAGGACACAGTGGCCTGGCTCAAAATGGACAAGAAG
AMPL184445	chr22	NF2	30034954	30034983	30035201	30035223	TTCAGGAAATGTGATAAATTTAGTGGGAA	GGGGTAGCCTTGACTGATGTAC	AAAAATTTAATGCACGCCTTGCAAAGGCTTCTTTGAGGGTAGCACAGGAGGAAGTGCCAATATAGTGTGTTTGTCTTTTGCTCTGCAATTCTGCAGGTACTGGATCATGATGTTTCAAAGGAAGAACCAGTCACCTTTCACTTCTTGGCCAAATTTTATCCTGAGAATGCTGAAGAGGAGCTGGTTCAGGAGATCACACAACATTTATTCTTCTTACAG
AMPL184446	chr22	NF2	30038051	30038082	30038295	30038320	ATTGTACCCTTTGTCAGAAAATTATTAACAG	CCAAATTAACGCCCAGGAAAAATAC	GCTGCTCTGGCAGCCCTCATTAGAACGCCGTGAGGCCATCTGTTGTGATCAGCCTACACACCTCACTTCCACTCACAGAGTATCATGTCTCCCTTGTTGCTCCTTTCAGGTAAAGAAGCAGATTTTAGATGAAAAGATCTACTGCCCTCCTGAGGCTTCTGTGCTCCTGGCTTCTTACGCCGTCCAGGCCAAGGTAGGCTCAAAGAAGAAAAAT
AMPL184447	chr22	NF2	30050474	30050502	30050714	30050743	AGCTTTGTATTTTCATTCAAGGATAACA	CTTCCTGAAAAGGGAATTTAATCTCTTAC	AACTAGCAAGGTTGAAATCTTGACTTGTCATCGGAATTGAATTGCTCCCTGGAGCTGGGAGGGAATGAGATTGGTCCAGCTCTGTTCAGAAATGGCAGTTATCTTTAGAATCTCAATCGCCTGCTCTCCCTTTCTTCTTTCCAGTATGGTGACTACGACCCCAGTGTTCACAAGCGGGGATTTTTGGCCCAAGAGGAATTGCTTCCAAAAAGG
AMPL184448	chr22	NF2	30051420	30051442	30051665	30051687	TGCCTTATTTACACGCCCTCTC	ACCAACAATGAATGGGCCTCAC	TCTGTGTGACTATCTCCCTGGGTGTAGCTTTTTAAAAATAGCTTTACTGTTTTGTAAAAATGATGCATAATTATAAAAGTGGCAAACAATACCAAATTTACTTCATGTGTAGGTTTTTTATTTTGCTCTATTTTTTGGTAGGTAATAAATCTGTATCAGATGACTCCGGAAATGTGGGAGGAGAGAATTACTGCTTGGTACGCAGAGCACCGAGGCCGAGCCAG
AMPL184449	chr22	NF2	30054026	30054047	30054253	30054275	CAGAGCTTTGCTGGTGTCTGC	GCTCAGAGAGGTTTCAACACAC	TGTGGCTTTTGTCTTCTGGCAGCGACGTGGCTCTAGAGGAATGGCAGGGTCAGAATGCTTGATTTGGTGCCCACCCGCTCTCCACCCATCTCACTTAGCTCCAATGACAGTGTCTTCCGTTCTCCCCACAGGGATGAAGCTGAAATGGAATATCTGAAGATAGCTCAGGACCTGGAGATGTACGGTGTGAACTACTTTGCAATCCGG
AMPL184450	chr22	NF2	30057101	30057121	30057328	30057350	CATGTGACAGTGTGTGCCAG	CTGCAGTACACACATGTCCTAC	ATTCTTTGGAAGGTTGAATAAAATTTTGAGCCTCAGCTGGCGCTTACAGTAGCTGTTCTTATTGGATCCACAGAATAAAAAGGGCACAGAGCTGCTGCTTGGAGTGGATGCCCTGGGGCTTCACATTTATGACCCTGAGAACAGACTGACCCCCAAGATCTCCTTCCCGTGGAATGAAATCCGAAACATCTCGTACAGTGACAAGGAG
AMPL184451	chr22	NF2	30060811	30060832	30061053	30061080	TGGTGCTCCTAATTCCCTGAG	GTAATGAAAACCAGGATCTCAACTTAC	GTTTAGTGCCTGGATACTGGGAAGCCAGGACAAGGCATAACTTCATGCTGGTCTGTGGCCAGTGTGGTTGCGCATTTGTGGAATTTCCAATTGCTGGTAACATTCCAGGCTGTCGGACTGAAACTGTGTTCTGCTTCATTCTTCCAGTTTACTATTAAACCACTGGATAAGAAAATTGATGTCTTCAAGTTTAACTCCTCAAAGCTTCGTGTTAATAAGCTG
AMPL184452	chr22	NF2	30064191	30064216	30064435	30064460	TTCACTCTATGCATTCATCTTCACG	TCAGTTAAAACAAGGTTGTGCTCAC	TTTACTGCTACCTGCAAGAGCTCAAACTGCTATGGCACTAGTGGGCCAGTAGGCAGTGAAGTAAATTTGTGGATATTAACCTTTTTGTCTGCTTCTGTGGCCACAGATTCTCCAGCTATGTATCGGGAACCATGATCTATTTATGAGGAGAAGGAAAGCCGATTCTTTGGAAGTTCAGCAGATGAAAGCCCAGGCCAGGGAGGAGAAGGCTAGAAAGCAG
AMPL184453	chr22	NF2	30067716	30067737	30067938	30067958	CCAAAAGGGGAGACTGGAGAT	CCCCAGCCCCTCAGAAATCA	GGGGCATCTTTGGGCCCTTGTGGCACCCTAGGTCTCGAGCCCTGTGATTCAATGACTGTTTTTCTTCACCCCTCGCAGATGGAGCGGCAGCGCCTCGCTCGAGAGAAGCAGATGAGGGAGGAGGCTGAACGCACGAGGGATGAGTTGGAGAGGAGGCTGCTGCAGATGAAAGAAGAAGCAACAATGGCCAACGAAGCACTGG
rescue_AMP15	chr22	NF2	30069307	30069327	30069539	30069559	CCGAGGAGGAGGCAAAACTT	TGCTGTAGAGCTCAGCCTCA	CTGGCCCAGAAGGCCGCAGAGGCTGAGCAGGAAATGCAGCGCATCAAGGCCACAGCGATTCGCACGGAGGAGGAGAAGCGCCTGATGGAGCAGAAGGTGCTGGAAGCCGAGGTGCTGGCACTGAAGATGGCTGAGGAGTCAGAGAGGAGGTGAGGGGGCACCGGGCACCAGACTGGCGAGGAGGCTGGCGAAGGGCCGCAGACCAGCCTGCCC
AMPL184455	chr22	NF2	30070731	30070751	30070954	30070974	TTAGCCCAGGTCCCTCCTCT	TCACCAGGACTAAGGCAGCC	GCAGGGGTGGGGTGGTGTCTTTTCCTGCTACCTGCCCTCTTCTGTGAAGCTGACATCTCATCCTTTCCTTGCAGGGCCAAAGAGGCAGATCAGCTGAAGCAGGACCTGCAGGAAGCACGCGAGGCGGAGCGAAGAGCCAAGCAGAAGCTCCTGGAGATTGCCACCAAGCCCACGTACCCGGTGAGCCTGGGGGCCACCAGCTGG
AMPL184456	chr22	NF2	30074105	30074125	30074334	30074354	GGAGGATCGGTTGTCAACAC	TAGTTCACAGCTGCCCACAG	AGTAGTGTCCTTCTGTGCTTGTATGACCCAAGCTCCTAATCCGAAATTTCTCATTAACAGCCCATGAACCCAATTCCAGCACCGTTGCCTCCTGACATACCAAGCTTCAACCTCATTGGTGACAGCCTGTCTTTCGACTTCAAAGATACTGACATGAAGCGGCTTTCCATGGAGATAGAGAAAGAAAAGTATGTAGCCCCCTGTGCCCTG
AMPL184457	chr22	NF2	30077368	30077387	30077593	30077617	ACCTGAGCCGTGTCTCACT	AAAATACAAGAAAGAGACCCTGGG	GTCTGCCCAAGCCCTGATGCATGATACCCTCTTGCCGGCAGAGTGGAATACATGGAAAAGAGCAAGCATCTGCAGGAGCAGCTCAATGAACTCAAGACAGAAATCGAGGCCTTGAAACTGAAAGAGAGGGAGACAGCTCTGGATATTCTGCACAATGAGAACTCCGACAGGGGTGGCAGCAGCAAGCACAATACCATTAAAAAGGTA
AMPL184458	chr22	NF2	30078798	30078819	30079044	30079065	CCATTTCCACTGCTGCTGCAA	GGAACAACCTACTTTGAGGGC	TGAGCAGTGCCCTCAGCCACAGAAACCTGCAGTGTGAGAGCTGGAGAGACCCCGTTCCAAGCCATTAAAACAAACAAAATCACTCATCACGATTTCAGGCCTATCCAAGCATTTTGCAGATGGCACTTATGGCATTGTTGATATCACAGGGTATGTTTTTGTTTTTCTTCATTTTATTTTGCTGGTTTAGCCTCAAGCCCAAGGCAGAAGACCTATCTGCATTTGA
AMPL184459	chr22	NF2	30090568	30090587	30090812	30090832	GGCAAATCTGGCCGCTTAT	AGCAGGAGAAGTGGCAGGTC	TTGGGACTGACAGCCAACTTCTTGAGCATCTATTTGAACAGCCTTCCCTTTCGCTCCCAGCCACCTTTGAGGTGAGTCCAAGTGGCAGGACAGGACCCTGTGTGACAGAGCGGAGGTCTTGTGCCCTCTCAGCTTCTTCTCTGCTTTCTTACAGCTCACCTTGCAGAGCGCCAAGTCCCGAGTGGCCTTCTTTGAAGAGCTCTAGCAGGTGACCCAGCCACCCCAG
