# Supplementary material for: Single-cell DNA sequencing reveals order of mutational acquisition in TRAF7/AKT1 and TRAF7/KLF4 mutant meningiomas
Source: Acta Neuropathol. 2022 Aug 19;144(4):799–802. doi: 10.1007/s00401-022-02485-6 (PMC9468091; doi:10.1007/s00401-022-02485-6)
Supplement: Supplementary file 6 — (XLSX 12 KB) [file 401_2022_2485_MOESM6_ESM.xlsx]

## Sheet: sc_samples
sample_ID	gene	amino_acid_change	chr	genomic coordinates_GRCh37	function	coding_impact	variant_type	cDNA_ref	cDNA_alt	filtered_cells	GT_cells_n	GT_cells_%	sc_mut_cells_n	sc_mut_cells_%	bulk_est_mut_cells_%	sc_VAF_cc	sc_VAF_rc	bulk_VAF	clone_1_size_%	clone_2_size_%	clone_3_size_%
KLF4_1	KLF4	K409Q	chr9	110249347	exonic	nonsynonymous	SNV	T	G	960	823	0.857292	491	0.596598	0.618758	30.7	31.9	0.309379	0.267974	0.185185	0.546841
	TRAF7	G390E	chr16	2223955	exonic	nonsynonymous	SNV	G	A	960	596	0.620833	293	0.491611	0.7	36.4	35.7	0.35
KLF4_2	KLF4	K409Q	chr9	110249347	exonic	nonsynonymous	SNV	T	G	2042	1353	0.662586	558	0.412417	0.619732	21	19.3	0.309866	0.579554	0.318217	0.102229
	TRAF7	N520S	chr16	2225556	exonic	nonsynonymous	SNV	A	G	2042	1985	0.972086	186	0.0937028	0.64909	6	6.1	0.324545
KLF4_3	KLF4	K409Q	chr9	110249347	exonic	nonsynonymous	SNV	T	G	1422	1215	0.85443	952	0.783539	0.847992	39.5	39.7	0.423996	0.0881913	0.167414	0.744395
	TRAF7	G536S	chr16	2225603	exonic	nonsynonymous	SNV	G	A	1422	869	0.611111	629	0.72382	0.654047	47	49.7	0.327023
KLF4_4	KLF4	K409Q	chr9	110249347	exonic	nonsynonymous	SNV	T	G	2398	1852	0.77231	1489	0.803996	0.789803	41	40.4	0.394902	0.103025	0.110384	0.78659
	TRAF7	N520S	chr16	2225556	exonic	nonsynonymous	SNV	A	G	2398	1719	0.716847	1228	0.714369	0.870179	50.2	51.6	0.43509
AKT1_1	AKT1	E17K	chr14	105246550	exonic	nonsynonymous	SNV	C	T	2442	566	0.231777	273	0.482332	0.624642	39.8	40.2	0.312321	0.379747	0.158228	0.462025
	TRAF7	K615E	chr16	2226146	exonic	nonsynonymous	SNV	A	G	2442	553	0.226454	224	0.405063	0.796748	37.9	38.1	0.398374
AKT1_2	AKT1	E17K	chr14	105246550	exonic	nonsynonymous	SNV	C	T	1549	590	0.380891	216	0.366102	0.794326	30.1	41	0.397163	0.307692	0.324324	0.367983
	TRAF7	Y563F	chr16	2225896	exonic	nonsynonymous	SNV	A	T	1549	1231	0.794706	754	0.61251	0.647368	46.2	44.7	0.323684
AKT1_3	AKT1	E17K	chr14	105246550	exonic	nonsynonymous	SNV	C	T	1408	321	0.227983	161	0.501558	0.668807	42.2	45.5	0.334403	0.33	0.25	0.41
	TRAF7	N520S	chr16	2225556	exonic	nonsynonymous	SNV	A	G	1408	951	0.675426	571	0.600421	0.80916	49.1	53.1	0.40458
