# Supplementary material for: Single-cell DNA sequencing reveals order of mutational acquisition in TRAF7/AKT1 and TRAF7/KLF4 mutant meningiomas
Source: Acta Neuropathol. 2022 Aug 19;144(4):799–802. doi: 10.1007/s00401-022-02485-6 (PMC9468091; doi:10.1007/s00401-022-02485-6)
Supplement: Supplementary file 7 — (XLSX 10 KB) [file 401_2022_2485_MOESM7_ESM.xlsx]

## Sheet: seq_metrics
sample_ID	loaded_cells (vol = 25 μl)	called_cells	filtered_cells	total _read_pairs [M]	%_reads_mapped_to_genome	%_reads_mapped_to_target	mean_reads/cell	mean_reads/cell/amplicon	panel_uniformity	DNA_data_completeness
KLF4_1	125000	1646	960	231	59.9	52.9	41316	105	82.7	80
KLF4_2	125000	4484	2042	228	68.6	63.9	18844	48	83.9	75
KLF4_3	125000	2315	1422	212	87.1	83.1	38790	98	81.9	80.5
KLF4_4	125000	4815	2398	240	86.4	83	23480	59	81.4	74.5
AKT1_1	125000	2442	2442	216	75.4	71.5	42005	107	80.1	80.6
AKT1_2	125000	1549	1549	233	83.9	80.7	72205	184	78.8	82.2
AKT1_3	125000	1408	1408	248	70.8	66.5	66279	169	79.6	82.2
